# Supplementary material for: The organic cation transporters 1 and 2 mediate ethanolamine cellular efflux and control systemic phosphatidylethanolamine level
Source: J Biol Chem. 2025 Nov 5;301(12):110911. doi: 10.1016/j.jbc.2025.110911 (PMC12719660; doi:10.1016/j.jbc.2025.110911)
Supplement: Supplementary Table S1 [file mmc1.xlsx]

## Sheet: Sheet1
Table S1. Differential serum lipidomics between Oct1/2-/- and WT mice
Code	RATIO	t-TEST	Q-TEST
LABEL	OCT1/2-/-/WT
C14/deoxydhCer	5.04214	0.339543	151.776
C16/deoxyCer	0.216281	0.00244578	1.09327
C16/deoxydhCer	0.444825	0.0434844	19.4375
C18/deoxyCer	0.61364	0.216362	96.7138
C22/deoxyCer	0.65896	0.00985946	4.40718
C22/deoxydhCer	0.702735	0.00836135	3.73753
C22:1/deoxyCer	0.810864	0.693897	310.172
C24/deoxyCer	0.862838	0.0292406	13.0706
C24:1/deoxyCer	0.766857	0.523025	233.792
C24:1/deoxydhCer	1.41899	0.432497	193.326
C26/deoxyCer	0.681859	0.064802	28.9665
C26/deoxydhCer	1.48097	0.600332	268.349
C26:1/deoxyCer	1.05114	0.812414	363.149
C26:1/deoxydhCer	0.320127	0.557382	249.15
C29/deoxydhCer	0.725499	0.0414236	18.5164
CE 14:0	0.257248	0.000989386	0.442255
CE 15:0	0.73559	0.233728	104.476
CE 16:0	0.920857	0.248711	111.174
CE 16:1	0.555811	0.00278818	1.24632
CE 16:2	0.363523	2.4486e-05	0.0109452
CE 17:0	1.28637	0.0123691	5.529
CE 17:1	1.04276	0.630125	281.666
CE 18:0	1.63246	0.178997	80.0115
CE 18:1	0.811872	0.0893364	39.9334
CE 18:2	0.874119	0.217505	97.2246
CE 18:3	0.330539	0.00117429	0.524906
CE 20:1	0.931256	0.857826	383.448
CE 20:2	1.09623	0.520849	232.82
CE 20:3	1.63389	0.252264	112.762
CE 20:4	0.908837	0.29329	131.101
CE 20:5	0.741992	0.229938	102.782
CE 22:0	0.646617	0.0856986	38.3073
CE 22:1	1.09662	0.809515	361.853
CE 22:4	1.41225	0.123888	55.3778
CE 22:5	0.526948	0.013968	6.24369
CE 22:6	0.711201	0.142751	63.8097
CE 24:0	4.53279	0.307225	137.33
CE 24:1	1.07086	0.80033	357.748
CE 24:4	1.50499	0.105871	47.3244
CE 24:5	1.78416	0.128978	57.6531
CE 24:6	1.36892	0.110061	49.1974
Cer /18:1	0.123639	0.00329088	1.47102
Cer 12:0	0.551298	0.25823	115.429
Cer 14:0	0.702349	0.05235	23.4004
Cer 14:1	1.28163	0.437459	195.544
Cer 16:0	0.127204	0.00156477	0.699451
Cer 16:1	0.380628	0.00359209	1.60566
Cer 18:0	0.26939	0.0409456	18.3027
Cer 20:0	0.77658	0.331681	148.261
Cer 20:1	0.767941	0.416864	186.338
Cer 22:0	0.6665	0.00810882	3.62464
Cer 22:1	1.50895	0.241782	108.077
Cer 22:2	1.03816	0.827894	370.069
Cer 22:3	1.60347	0.14533	64.9624
Cer 22:4	0.842197	0.0550032	24.5864
Cer 22:5	1.30957	0.267863	119.735
Cer 22:6	1.37751	0.255107	114.033
Cer 24:0	0.891954	0.209817	93.7881
Cer 24:1	1.12623	0.616454	275.555
Cholesterol	0.616733	2.17175e-05	0.00970773
COH NH4	0.750769	0.0610239	27.2777
DeoxySA	0.667784	0.388271	173.557
DG 14:0/16:0	0.453589	0.150939	67.4697
DG 14:0/16:1	0.652326	0.268001	119.796
DG 14:0/18:1	0.60797	0.387419	173.176
DG 14:0/18:2	1.69724	0.159203	71.1637
DG 16:0/16:0	0.371231	0.237144	106.003
DG 16:0/16:1	0.803882	0.709558	317.173
DG 16:0/18:0	0.434268	0.202335	90.4438
DG 16:0/18:1	0.647792	0.493711	220.689
DG 16:0/18:2	2.07874	0.024403	10.9081
DG 16:0/20:1	0.489417	0.383482	171.416
DG 16:0/20:2	1.2597	0.619738	277.023
DG 16:0/20:3	3.24455	0.0546121	24.4116
DG 16:0/20:4	3.00948	0.00679975	3.03949
DG 16:0/22:4	6.6551	0.00867049	3.87571
DG 16:0/22:5	9.81191	0.0091828	4.10471
DG 16:0/22:6	6.43239	0.0007482	0.334445
DG 16:1/18:0	0.612307	0.432802	193.462
DG 16:1/18:1	1.46638	0.422829	189.004
DG 16:1/18:2	2.54207	0.119876	53.5846
DG 16:1/22:4	0.189717	0.350749	156.785
DG 18:0/18:0	0.884672	0.266663	119.198
DG 18:0/18:1	0.565718	0.390863	174.716
DG 18:0/18:2	1.50746	0.111736	49.946
DG 18:0/20:3	0.578672	0.281108	125.655
DG 18:0/20:4	0.46108	0.238029	106.399
DG 18:0/20:5	2.29881	0.0687359	30.725
DG 18:0/22:3	0.173873	0.138026	61.6975
DG 18:0/22:4	1.91627	0.312451	139.666
DG 18:0/22:5	8.73409	0.134637	60.1827
DG 18:0/22:6	2.62373	0.00412826	1.84533
DG 18:1/18:1	1.26936	0.503055	224.866
DG 18:1/18:2	3.09655	0.014325	6.40328
DG 18:1/18:3	3.05249	0.00486206	2.17334
DG 18:1/20:0	0.811872	0.0893364	39.9334
DG 18:1/20:1	1.02688	0.955122	426.939
DG 18:1/20:2	3.07193	0.00755995	3.3793
DG 18:1/20:3	3.91644	0.0421523	18.8421
DG 18:1/20:4	4.37233	0.00147103	0.657549
DG 18:1/20:5	4.75041	0.00834711	3.73116
DG 18:1/22:4	5.08244	0.00326299	1.45855
DG 18:1/22:5	8.60367	0.0118306	5.28829
DG 18:1/22:6	7.60363	0.00118989	0.531881
DG 18:2/18:2	3.18717	0.00513051	2.29334
DG 18:2/20:0	0.874119	0.217505	97.2246
DG 18:3/20:3	0.0770886	0.499303	223.188
DG 20:0/20:2	1.09623	0.520849	232.82
DG 20:0/20:3	1.63389	0.252264	112.762
DG 20:0/20:4	0.908837	0.29329	131.101
DG 20:0/22:4	1.41225	0.123888	55.3778
DG 20:0/22:5	0.526948	0.013968	6.24369
DG 20:0/22:6	0.711201	0.142751	63.8097
DG 20:4/22:4	1.61924	0.357967	160.011
DG 22:0/22:2	0.308323	0.288009	128.74
DG 22:4/22:5	2.44791	0.0155551	6.95312
DG 22:4/22:6	1.1928	0.749601	335.072
DHC 16:0	1.49152	0.0315778	14.1153
DHC 20:0	0.431987	0.000754502	0.337263
DHC 22:0	0.333244	0.114986	51.3989
DHC 24:0	0.515833	0.0385319	17.2237
DHC 24:1	0.550523	0.0166629	7.4483
dhCer 16:0	0.279258	0.0518596	23.1813
dhCer 18:0	0.579583	0.075718	33.846
dhCer 20:0	0.733298	0.165251	73.8671
dhCer 22:0	0.566818	0.126712	56.6404
dhCer 24:0	0.597882	0.212135	94.8243
dhCer 24:1	0.711634	0.353327	157.937
FFA 10:0	0.781818	0.0725727	32.44
FFA 11:0	1.05367	0.705066	315.165
FFA 12:0	0.747087	0.0229135	10.2423
FFA 13:0	1.09169	0.538416	240.672
FFA 14:0	0.422712	0.0017906	0.8004
FFA 14:1	0.295074	0.00112864	0.504502
FFA 15:0	1.02152	0.89292	399.135
FFA 16:0	1.31455	0.018833	8.41834
FFA 16:1	0.381448	0.00143946	0.643438
FFA 17:0	1.53956	0.0485396	21.6972
FFA 17:1	0.699706	0.0140817	6.29452
FFA 18:0	1.00208	0.988947	442.059
FFA 18:1	0.544707	0.00260159	1.16291
FFA 18:2	0.599462	0.0069094	3.0885
FFA 18:3	0.262653	5.75924e-06	0.00257438
FFA 18:4	0.295467	0.0044113	1.97185
FFA 19:0	1.32603	0.280361	125.321
FFA 20:0	0.88953	0.517177	231.178
FFA 20:1	0.520293	0.0265602	11.8724
FFA 20:2	0.480765	0.000742219	0.331772
FFA 20:3	0.315163	0.00367143	1.64113
FFA 20:4	0.626094	0.0887297	39.6622
FFA 20:5	0.219178	0.0562533	25.1452
FFA 21:0	1.24268	0.138342	61.8388
FFA 22:0	0.754577	0.348267	155.675
FFA 22:1	0.483621	0.161136	72.0279
FFA 22:2	0.41197	0.153357	68.5507
FFA 22:4	0.541856	0.0142749	6.38089
FFA 22:5	0.474265	0.0556188	24.8616
FFA 22:6	0.569658	0.0768639	34.3581
FFA 23:0	1.10707	0.374442	167.376
FFA 24:0	0.920021	0.501337	224.098
FFA 24:1	0.550814	0.101003	45.1483
FFA 25:0	0.732844	0.22223	99.3366
FFA 26:0	0.982733	0.903878	404.033
FFA 27:0	1.25208	0.362168	161.889
FFA 28:0	1.14274	0.471372	210.703
FFA 4:0	1.37559	0.429294	191.895
FFA 6:0	0.41773	0.130981	58.5485
FFA 8:0	0.588502	0.0704688	31.4996
GM3 16:0	1.07616	0.705047	315.156
GM3 18:0	0.941239	0.36696	164.031
GM3 20:0	0.2931	0.174896	78.1783
GM3 22:0	1.36368	0.439181	196.314
GM3 24:0	1.37313	0.494697	221.13
GM3 24:1	0.521845	0.282881	126.448
GUDCA	0.939329	0.660464	295.228
LPC 14:0	10.6682	8.18509e-05	0.0365873
LPC 15:0	2.89743	0.00723626	3.23461
LPC 16:0	1.83378	0.0262371	11.728
LPC 16:1	11.6902	0.000774578	0.346236
LPC 17:0	2.90302	0.00114903	0.513617
LPC 17:1	3.91857	0.000395725	0.176889
LPC 18:0	1.69939	0.0222629	9.95151
LPC 18:1	2.38816	0.00820335	3.6669
LPC 18:2	2.02279	0.0109325	4.88683
LPC 18:3	7.7808	3.61684e-05	0.0161673
LPC 20:0	1.49471	0.266738	119.232
LPC 20:1	3.7999	0.000750332	0.335399
LPC 20:2	3.04636	0.00141943	0.634486
LPC 20:3	2.03786	0.0194782	8.70676
LPC 20:4	4.68507	0.000210723	0.0941931
LPC 20:5	17.0566	0.00204991	0.91631
LPC 22:0	1.10256	0.714492	319.378
LPC 22:1	2.30024	0.0225413	10.076
LPC 22:6	7.63071	1.82057e-05	0.00813797
LPC 24:0	1.34747	0.0647203	28.93
LPC 26:0	0.966596	0.851212	380.492
LPC IS 13:0	1.29915	0.551177	246.376
LPCO/20:0	0.500275	0.0299575	13.391
LPCO/22:0	0.559652	0.077671	34.7189
LPCO/22:1	0.768792	0.0628299	28.085
LPCO/24:0	0.88028	0.361766	161.709
LPCO/24:1	0.878161	0.492083	219.961
LPCO/24:2	0.604105	0.0226863	10.1408
LPE 16:0	33.7943	0.000437229	0.195441
LPE 18:0	13.3391	0.00058806	0.262863
LPE 18:1	101.589	0.000375027	0.167637
LPE 18:2	112.743	0.000214145	0.0957227
LPE 20:4	78.5635	0.000801914	0.358456
LPE 22:6	75.4316	5.77247e-05	0.0258029
MCA	1.22724	0.663715	296.68
MHC 16:0	0.905626	0.745037	333.032
MHC 18:0	0.281221	0.1802	80.5496
MHC 20:0	0.52917	0.175691	78.5339
MHC 22:0	0.850204	0.290199	129.719
MHC 24:0	1.04655	0.800911	358.007
MHC 24:1	1.46709	0.194429	86.9099
PA 12:0/22:0	1.07564	0.413049	184.633
PA 12:0/22:1	1.18294	0.185939	83.1148
PA 16:0/20:0	1.38158	0.515808	230.566
PA 16:0/20:1	0.573051	0.467689	209.057
PA 16:0/22:1	1.9618	0.151911	67.9044
PA 16:1/22:0	1.4299	0.471136	210.598
PA 18:2/22:1	0.703791	0.472669	211.283
PA 18:2/22:2	3.00623	0.380737	170.189
PA 18:2/22:3	1.4845	0.386781	172.891
PA 20:3/22:0	2.56403	0.146439	65.4583
PA 20:5/22:6	1.37328	0.526278	235.246
PA 22:0/22:4	1.32245	0.634504	283.623
PA 22:0/22:5	6.58213	0.299413	133.838
PA 22:0/22:6	7.92548	0.299206	133.745
PC 28:0	2.9102	0.13704	61.2567
PC 29:0	3.22924	0.000598048	0.267327
PC 30:0	3.59483	0.0716598	32.0319
PC 31:0	0.768653	0.430086	192.248
PC 32:0	1.37099	0.0362462	16.202
PC 33:0	0.811229	0.012748	5.69834
PC 33:1	0.852679	0.0337852	15.102
PC 33:2	1.23039	0.197827	88.4287
PC 33:3	4.13411	0.113111	50.5605
PC 34:0	1.15208	0.466244	208.411
PC 34:1	2.04123	0.002449	1.0947
PC 34:2	1.81856	0.00913406	4.08292
PC 34:3	0.672168	0.00902419	4.03381
PC 34:4	10.1933	0.19957	89.2079
PC 34:5	0.492714	0.168566	75.3491
PC 35:0	2.30638	0.0116314	5.19922
PC 35:2	1.60736	0.000664165	0.296882
PC 35:3	0.751428	0.275689	123.233
PC 35:4	1.18834	0.460144	205.684
PC 35:5	1.1419	0.665552	297.502
PC 36:2	1.89491	4.20384e-05	0.0187912
PC 36:3	3.49801	6.05764e-05	0.0270777
PC 36:4	2.58729	0.000109311	0.0488621
PC 36:5	26.7638	0.000230766	0.103152
PC 36:6	31.8664	0.000922732	0.412461
PC 37:4	1.38672	0.147488	65.927
PC 37:5	0.779644	0.486683	217.547
PC 37:6	1.28209	0.466608	208.574
PC 38:2	1.7104	0.000739413	0.330518
PC 38:3	3.20945	0.000423112	0.189131
PC 38:4	2.45888	0.0014315	0.639882
PC 38:5	4.82199	0.000745116	0.333067
PC 38:6	4.89883	0.000647857	0.289592
PC 38:7	8.16393	0.0761657	34.0461
PC 39:6	7.6804	9.8183e-05	0.0438878
PC 40:5	4.36895	0.00365599	1.63423
PC 40:6	3.40691	0.000996896	0.445613
PC 40:7	10.0413	0.00149158	0.666738
PCO/30:0	0.407618	0.0279018	12.4721
PCO/32:0	0.581496	0.044627	19.9482
PCO/32:1	0.692534	0.159416	71.2589
PCO/32:2	1.26982	0.147998	66.1549
PCO/34:0	1.72646	0.0215343	9.62584
PCO/34:1	0.852679	0.0337852	15.102
PCO/34:2	1.23039	0.197827	88.4287
PCO/34:4	1.79854	0.0366385	16.3774
PCO/35:4	32.3414	0.0250872	11.214
PCO/36:0	1.58749	0.0764553	34.1755
PCO/36:1	1.86881	0.0841332	37.6075
PCO/36:2	1.60736	0.000664165	0.296882
PCO/36:3	0.751428	0.275689	123.233
PCO/36:4	1.18834	0.460144	205.684
PCO/36:5	1.1419	0.665552	297.502
PCO/38:4	1.38672	0.147488	65.927
PCO/38:5	0.779644	0.486683	217.547
PCO/40:7	3.98019	0.00351078	1.56932
PCP/32:0	0.692534	0.159416	71.2589
PCP/32:1	1.26982	0.147998	66.1549
PCP/34:1	1.23039	0.197827	88.4287
PCP/34:2	4.13411	0.113111	50.5605
PCP/36:2	0.751428	0.275689	123.233
PCP/36:5	1.93155	0.0894363	39.978
PCP/38:5	1.28209	0.466608	208.574
PCP/40:5	7.6804	9.8183e-05	0.0438878
PE 32:1	0.921229	0.202256	90.4085
PE 34:1	5.53183	0.00402942	1.80115
PE 34:2	10.9318	0.00498444	2.22805
PE 34:3	11.6404	0.0662546	29.6158
PE 35:1	26.0572	0.0542684	24.258
PE 35:2	4.12586	0.0020767	0.928285
PE 36:1	9.15369	0.00509751	2.27859
PE 36:2	7.85353	0.00436413	1.95077
PE 36:3	24.0145	0.00518862	2.31931
PE 36:4	15.9578	0.00173897	0.777319
PE 36:5	16.3381	0.00937954	4.19265
PE 38:3	10.9183	0.191588	85.6396
PE 38:4	17.6594	0.001591	0.711175
PE 38:5	21.6198	0.00520062	2.32467
PE 38:6	20.8117	0.00568839	2.54271
PE 40:5	12.708	0.0188199	8.41249
PE 40:6	11.299	0.00229414	1.02548
PE 40:7	17.2266	0.00663322	2.96505
PEO/34:1	3.4533	0.00736327	3.29138
PEO/34:2	4.5456	0.00150005	0.670521
PEO/36:2	4.12586	0.0020767	0.928285
PEO/36:3	1.69049	0.261106	116.715
PEO/36:4	3.25544	0.0163899	7.32627
PEO/36:5	0.927017	0.720106	321.888
PEO/38:4	2.65658	0.0345937	15.4634
PEO/38:5	1.08627	0.880692	393.669
PEO/38:6	3.95416	0.00656234	2.93337
PEO/40:5	1.74863	0.230076	102.844
PEO/40:6	3.51108	0.00954487	4.26656
PEO/40:7	1.81683	0.209729	93.7489
PEP/34:1	55.734	0.000538358	0.240646
PEP/34:2	1.75416	0.230289	102.939
PEP/36:1	4.12586	0.0020767	0.928285
PEP/36:2	1.69049	0.261106	116.715
PEP/36:4	1.43552	0.441314	197.268
PEP/38:4	0.153145	0.218072	97.478
PEP/38:6	3.75346	0.00261198	1.16756
PEP/40:5	3.51108	0.00954487	4.26656
PEP/40:6	1.81683	0.209729	93.7489
PG 34:1	5.24796	0.00444067	1.98498
PG 34:2	6.44615	0.000357466	0.159787
PG 36:1	0.32138	0.256451	114.634
PG 36:2	3.13605	0.0127253	5.68822
PI 32:0	2.04776	0.00466587	2.08565
PI 32:1	4.64612	0.0257174	11.4957
PI 34:0	1.42092	0.204953	91.6142
PI 34:1	2.88819	0.000388432	0.173629
PI 36:0	9.60852	0.000530527	0.237146
PI 36:1	1.85352	0.0182188	8.14382
PI 36:2	2.1724	1.44045e-05	0.00643882
PI 36:3	3.83443	8.18877e-07	0.000366038
PI 36:4	3.44144	9.32277e-05	0.0416728
PI 38:2	2.86151	0.00108495	0.484972
PI 38:3	3.18505	0.000134949	0.0603221
PI 38:4	2.68077	0.0014552	0.650472
PI 38:5	6.37275	0.000157898	0.0705803
PI 38:6	5.60977	0.000378659	0.169261
PI 40:4	3.085	0.0566075	25.3035
PI 40:5	4.47694	0.00163025	0.728723
PI 40:6	4.71035	6.95798e-05	0.0311022
PS 36:1	0.694571	0.0354606	15.8509
PS 36:2	1.30712	0.356667	159.43
PS 38:3	0.929902	0.625649	279.665
PS 38:4	1.52513	0.132278	59.1283
PS 38:5	4.69742	0.0142889	6.38714
PS 40:5	1.30462	0.237398	106.117
PS 40:6	1.59881	0.102828	45.9639
SM d18:1/12:0	1.27456	0.078747	35.1999
SM d18:1/13:0	1.89881	0.0146495	6.54833
SM d18:1/14:0	1.63029	0.0123405	5.5162
SM d18:1/14:1	1.52322	0.0219	9.78931
SM d18:1/15:0	2.85118	0.000215341	0.0962574
SM d18:1/16:0	1.10477	0.0119823	5.35608
SM d18:1/16:1	1.54029	0.000688436	0.307731
SM d18:1/16:2	2.3483	0.00263858	1.17945
SM d18:1/17:0	0.628289	0.0546238	24.4168
SM d18:1/17:1	2.00323	0.000465132	0.207914
SM d18:1/18:0	0.364148	0.00308902	1.38079
SM d18:1/18:1	0.520422	0.0159871	7.14621
SM d18:1/18:2	2.43896	0.00071085	0.31775
SM d18:1/18:4	2.7432	0.030741	13.7412
SM d18:1/19:1	0.402508	0.0973072	43.4963
SM d18:1/20:0	7.55971	0.328658	146.91
SM d18:1/20:1	1.71657	0.0055701	2.48984
SM d18:1/20:2	16.982	0.00151054	0.675211
SM d18:1/20:3	5.46907	0.11466	51.2532
SM d18:1/20:4	2.05244	0.444372	198.634
SM d18:1/21:0	1.25659	0.0126401	5.6501
SM d18:1/22:0	1.6896	7.42972e-05	0.0332109
SM d18:1/22:1	3.35393	1.43608e-05	0.00641926
SM d18:1/22:2	2.85843	0.000162421	0.0726024
SM d18:1/22:3	8.92127	0.0597882	26.7253
SM d18:1/22:4	6.49086	0.000281898	0.126008
SM d18:1/22:5	1.35235	0.510273	228.092
SM d18:1/23:0	1.18918	0.0387001	17.299
SM d18:1/23:1	1.81738	0.000131732	0.0588843
SM d18:1/24:0	0.953392	0.686748	306.976
SM OH C14:1	2.86741	0.000128841	0.057592
SM OH C16:1	1.04373	0.946659	423.156
SM OH C22:1	1.20054	0.0209099	9.34673
SM OH C22:2	1.89913	0.029374	13.1302
SM OH C24:1	1.4212	0.00404024	1.80599
TG 14:0/16:0/18:1	0.743532	0.542825	242.643
TG 14:0/16:0/18:2	1.89511	0.109794	49.0777
TG 14:0/16:1/18:1	1.37759	0.403999	180.588
TG 14:0/16:1/18:2	6.1476	0.0473667	21.1729
TG 14:0/17:0/18:1	0.617748	0.202392	90.4693
TG 14:0/18:0/18:1	1.5834	0.195968	87.5977
TG 14:0/18:2/18:2	7.60622	0.0104522	4.67213
TG 14:1/16:0/18:1	1.05477	0.849743	379.835
TG 14:1/16:1/18:0	1.58606	0.372456	166.488
TG 14:1/18:0/18:2	1.35042	0.246024	109.973
TG 14:1/18:1/18:1	2.79349	0.0523538	23.4022
TG 15:0/16:0/18:1	0.594982	0.157191	70.2644
TG 15:0/18:1/18:1	1.10002	0.745935	333.433
TG 16:0/16:0/16:0	0.403359	0.0851673	38.0698
TG 16:0/16:0/18:0	0.701145	0.211008	94.3207
TG 16:0/16:0/18:1	0.776724	0.492165	219.998
TG 16:0/16:0/18:2	1.35101	0.108638	48.5612
TG 16:0/16:1/17:0	0.62378	0.180731	80.7869
TG 16:0/16:1/18:1	1.4303	0.386523	172.776
TG 16:0/17:0/18:0	1.29144	0.285301	127.53
TG 16:0/17:0/18:1	1.5244	0.204147	91.2539
TG 16:0/17:0/18:2	3.31483	0.0100913	4.51081
TG 16:0/18:0/18:1	1.0153	0.954622	426.716
TG 16:0/18:1/18:1	1.37348	0.261565	116.92
TG 16:0/18:1/18:2	1.80685	0.00589285	2.6341
TG 16:0/18:2/18:2	2.36324	0.0040518	1.81116
TG 16:1/16:1/16:1	5.18087	0.0927325	41.4514
TG 16:1/16:1/18:0	0.922381	0.67309	300.871
TG 16:1/16:1/18:1	2.61054	0.101711	45.465
TG 16:1/17:0/18:1	1.1287	0.721164	322.36
TG 16:1/18:1/18:1	1.54739	0.204761	91.528
TG 16:1/18:1/18:2	2.61472	0.0326831	14.6093
TG 17:0/18:1/18:1	1.96427	0.0377136	16.858
TG 18:0/18:0/18:1	0.843869	0.69109	308.917
TG 18:0/18:1/18:1	1.59006	0.0176026	7.86838
TG 18:0/18:2/18:2	2.14587	0.0532066	23.7834
TG 18:1/18:1/18:1	1.76057	0.0398337	17.8057
TG 18:1/18:1/18:2	2.04261	0.026017	11.6296
TG 18:1/18:1/20:4	2.37992	0.0218056	9.74712
TG 18:1/18:1/22:6	4.14088	0.0135969	6.07781
TG 18:1/18:2/18:2	2.28515	0.0569735	25.4672
TG 18:2/18:2/18:2	2.28178	0.089208	39.876
TG 18:2/18:2/20:4	3.49488	0.00312912	1.39872
THC 16:0	0.902785	0.538614	240.761
THC 18:0	0.523856	0.0221545	9.90308
THC 20:0	1.5023	0.36215	161.881
THC 22:0	0.768214	0.111784	49.9676
THC 24:0	0.890011	0.803936	359.36
THC 24:1	0.533507	0.0328626	14.6896
TLCA	12.4045	0.00370977	1.65827
TMCA a b	2.37699	0.0519127	23.205
CE,Cholesteryl ester
Cer, Ceramide
DG, diacylglycerol
DHC, Dihexosylceramide
dhCer; Dehydroceramide
FFA, Free fatty acid
GM, Ganglioside
GUDCA, Glycoursodeoxycholic acid
LPC, lysophosphatidylcholine
LPCO, Lysoalkylphosphatidylcholine
LPE, Lysophosphatidylethanolamine
MCA, Muricholic acid
MHC, Monohexosylceramide
PA, Phosphatidic acid
PC, Phosphatidylcholine
PCO, Alkylphosphatidylcholines
PCP, Alkenylphosphatidylcholine
PE, Phosphatidylethanolamine
PEO, Alkylphosphatidylethanolamine
PEP, Alkenylphosphatidylethanolamine
PG, Phosphatidylglycerol
PI, Phosphatidylinositol
PS, Phosphatidylserine
SA, Sphinganine
SM, Sphingomyelin
TG, Triglycerides
THC, Trihexosylceramide
TLCA,Taurolithocholic acid
TMCA, Tauromuricholic acid
