# Supplementary material for: The organic cation transporters 1 and 2 mediate ethanolamine cellular efflux and control systemic phosphatidylethanolamine level
Source: J Biol Chem. 2025 Nov 5;301(12):110911. doi: 10.1016/j.jbc.2025.110911 (PMC12719660; doi:10.1016/j.jbc.2025.110911)
Supplement: Supporting Data 1 [file mmc3.xlsx]

## Sheet: DataSet Lipidomic 
Lipid	[Z11]FVB_WT	[Z12]FVB_WT	[Z111]FVB_WT	[Z112]FVB_WT	[Z13]OCT1_2_KO	[Z14]OCT1_2_KO	[Z15]OCT1_2_KO	[Z16]OCT1_2_KO
C14/deoxyedhCer	4.36e-08	1.52e-08	8.88e-08	6.76e-07	2.47e-07		1.45e-06	2.17e-07
C16/deoxyCer	1.26e-05	1.63e-05	2e-05	1.73e-05	1.58e-06	2.11e-06	2.77e-06	1.86e-06
C16/deoxydhCer	1.01e-05	8.04e-06	9.09e-06	4.39e-06	4.77e-07	3.57e-06	1.25e-06	2.63e-06
C18/deoxyCer	1.17e-06	2.74e-06	2e-06	3.48e-06	1.22e-06	1.05e-06	3.84e-07	7.47e-07
C22/deoxyCer	0.000154027	0.00011147	0.000148974	0.000105636	4.64e-05	5.83e-05	4.57e-05	4.61e-05
C22/deoxydhCer	7.06e-05	6.75e-05	6.42e-05	6.58e-05	3.02e-05	2.78e-05	2.99e-05	2.15e-05
C22:1/deoxyCer	1.83e-06	3.28e-07	2.47e-06	6.37e-07	9.98e-07	8.64e-07	2.34e-07	2.81e-07
C24/deoxyCer	0.000150907	0.000148722	0.000137657	0.000143294	7.3e-05	6.79e-05	7.9e-05	7.22e-05
C24:1/deoxyCer	1.22e-05	2.78e-06	7.85e-06	3.9e-06	2.54e-06	2.11e-06	4.76e-06	2.24e-06
C24:1/deoxydhCer	8.16e-06	5.65e-06	2.62e-05	3.53e-05	1.69e-05	5.8e-06	2.21e-05	1.88e-05
C26/deoxyCer	2.52e-05	3.74e-05	2.73e-05	3.16e-05	1.4e-05	9.06e-06	1.44e-05	1.14e-05
C26/deoxydhCer	1.39e-06	7.39e-08	6.22e-07	6.82e-08	6.93e-08	6.26e-07	5.78e-07
C26:1/deoxyCer	2.71e-05	4.08e-05	2.98e-05	3.9e-05	1.85e-05	2.65e-05	2.36e-05	1.48e-05
C26:1/deoxydhCer	1.21e-07	2.13e-07	1.7e-05		2.7e-06	2.86e-07	8.3e-07	3.64e-07
C29/deoxydhCer	2.93e-05	2.33e-05	2.8e-05	1.79e-05	1.3e-05	9.82e-06	1.03e-05	8.19e-06
CE 14:0	7.13e-06	5.3e-06	5.38e-06	5.06e-06	1.72e-06	5.65e-07	9.42e-07	2.04e-07
CE 15:0	6.34e-06	2.99e-06	6.8e-06	4.39e-06	1.57e-06	3.03e-06	1.98e-06	1.95e-06
CE 16:0	0.000940342	0.00079413	0.000886475	0.000810722	0.000498843	0.000472021	0.000388427	0.000473883
CE 16:1	0.000123207	0.000135985	0.000138632	0.000139407	3.14e-05	3.75e-05	5.68e-05	4.88e-05
CE 16:2	4.45e-05	4.41e-05	4.09e-05	4.2e-05	9.34e-06	7.97e-06	6.95e-06	1.23e-05
CE 17:0	1.19e-05	1e-05	9.86e-06	8.5e-06	8.09e-06	7.68e-06	7.06e-06	7.17e-06
CE 17:1	4.46e-05	4.77e-05	4.59e-05	5.06e-05	2.69e-05	3.06e-05	2.95e-05	2.75e-05
CE 18:0	3.63e-05	0.000128465	2.75e-05	0.000121392	6.98e-05	7.92e-05	7.76e-05	8.05e-05
CE 18:1	0.00173965	0.00179304	0.00182042	0.00197085	0.000886929	0.000667916	0.000797136	0.00114543
CE 18:2	0.0780565	0.0822472	0.0779354	0.0875491	0.0416679	0.0324954	0.0396777	0.0536568
CE 18:3	0.00264645	0.00309559	0.0025853	0.00327048	0.000571019	0.000330126	0.000469145	0.000909451
CE 20:1	1.47e-05	3.02e-06	1.55e-05	4.5e-06	6.29e-06	4.76e-06	2.67e-06	6.15e-06
CE 20:2	0.000479258	0.00069188	0.000538796	0.000682609	0.000365612	0.000361662	0.000338816	0.000477886
CE 20:3	0.00395099	0.0280307	0.00402143	0.0280386	0.0151597	0.0145742	0.0142857	0.0195521
CE 20:4	0.171145	0.187816	0.170581	0.18866	0.093707	0.0846324	0.0872719	0.117114
CE 20:5	0.00221387	0.00314527	0.00225422	0.00342161	0.000986607	0.00106882	0.000885187	0.00190815
CE 22:0	8.03e-05	0.000111291	7.26e-05	0.000104094	3.06e-05	2.62e-05	2.87e-05	5.59e-05
CE 22:1	1.26e-05	3.85e-06	1.25e-05	3.23e-06	5.26e-06	2.38e-06	7.81e-06	4.73e-06
CE 22:4	0.000790679	0.00142796	0.000783144	0.00144161	0.000981423	0.00084885	0.000794367	0.00110002
CE 22:5	0.00403644	0.00334832	0.003987	0.0033463	0.000989995	0.000898175	0.000831907	0.00181809
CE 22:6	0.0663533	0.0923692	0.0663512	0.092126	0.0301038	0.0253851	0.0263797	0.051988
CE 24:0		7.74e-08	4e-07	6.74e-08	1.41e-06	1.71e-07	1.69e-07	1.71e-07
CE 24:1	4.55e-06	1.6e-06	4.27e-06	1.87e-06	2.07e-06	1.12e-06	2.39e-06	1.99e-06
CE 24:4	2.3e-05	4.85e-05	2.55e-05	5.01e-05	3.54e-05	2.41e-05	3.63e-05	3.65e-05
CE 24:5	3.45e-05	8.87e-05	1.08e-05	9.73e-05	6.37e-05	5.03e-05	6.55e-05	6.99e-05
CE 24:6	7.05e-05	0.00011073	6.62e-05	0.000103078	8.13e-05	5.45e-05	6.23e-05	8.7e-05
Cer /18:1	2.61e-05	1.69e-05	3.22e-05	2.17e-05	2.8e-06	1.42e-06	1.27e-06	1.45e-06
Cer 12:0	1.65e-06	9.21e-07	2.61e-06	4.92e-07	6.25e-07	3.5e-07	6.95e-07	1.06e-07
Cer 14:0	1.11e-05	7.57e-06	1.17e-05	1.17e-05	4.29e-06	4.74e-06	5.01e-06	3.01e-06
Cer 14:1	6.41e-07	6.09e-07	7.19e-07		3.22e-07	5.78e-07	7.32e-07	2.61e-07
Cer 16:0	1.8e-05	2.5e-05	2.4e-05	2.21e-05	2.41e-06	1.24e-06	1.68e-06	1.35e-06
Cer 16:1	1.41e-05	1.06e-05	1.68e-05	1.46e-05	3.17e-06	1.71e-06	5.49e-06	2.09e-06
Cer 18:0	6.43e-06	5.41e-06	3.67e-06	9.39e-06	9.33e-07	8.26e-07	1.15e-06	1.05e-06
Cer 20:0	1.89e-05	2.25e-05	1.69e-05	2.48e-05	6.37e-06	1.43e-05	9e-06	7.5e-06
Cer 20:1	4.83e-06	5.67e-06	7.52e-06	1.01e-05	1.74e-06	4.54e-06	4.05e-06	2.11e-06
Cer 22:0	0.000638567	0.000509403	0.000608897	0.000520909	0.000195244	0.000246679	0.000241173	0.000191418
Cer 22:1	0.000187575	0.000245421	0.000185177	0.000240121	0.000126507	0.000284695	0.000198211	0.000136135
Cer 22:2	0.000519565	0.000755699	0.000528214	0.000770443	0.000381997	0.000452204	0.000391087	0.000336732
Cer 22:3	9.11e-06	1.62e-05	9.67e-06	1.96e-05	1.04e-05	1.71e-05	1.47e-05	8.93e-06
Cer 22:4	8.02e-05	6.01e-05	7.71e-05	6.04e-05	3.23e-05	2.96e-05	3.97e-05	3.4e-05
Cer 22:5	3.65e-05	4.71e-05	3.9e-05	4.51e-05	2.49e-05	4.41e-05	2.96e-05	2.82e-05
Cer 22:6	7.25e-06	4.8e-06	2.82e-06	6.56e-06	3.08e-06	5.46e-06	5.15e-06	3.34e-06
Cer 24:0	0.000985732	0.00107997	0.000947708	0.00109716	0.000538682	0.000510065	0.000585987	0.000507164
Cer 24:1	0.000465564	0.000705574	0.000455935	0.000714189	0.000294985	0.00051935	0.000390671	0.000328721
Cholesterol	0.000640259	0.000581478	0.00063113	0.000540086	0.000200435	0.000195979	0.000231709	0.000229874
COH NH4	0.00049902	0.000617018	0.000512424	0.000615111	0.000245365	0.000222467	0.000267817	0.000252324
DeoxySA	9.11e-07	1.68e-06	4.65e-07	1.2e-06	1.4e-07	4.43e-07	8.34e-07	2.5e-07
DG 14:0/16:0	3.38e-05	7.48e-06	3.26e-05	1.32e-05	6.19e-06	5.67e-06	7.25e-06	3.16e-06
DG 14:0/16:1	3.81e-06	2.46e-06	4.46e-06	1.22e-06	1.31e-06	4.98e-07	1.54e-06
DG 14:0/18:1	4.13e-05	1.3e-05	4.86e-05	1.1e-05	2.24e-07	1.44e-05	1.89e-05	4.69e-06
DG 14:0/18:2	1.74e-05	6.99e-06	1.71e-05	1.01e-05	1.47e-05	1.2e-05	1.8e-05	5.17e-06
DG 16:0/16:0	0.00156737	0.000209627	0.00158945	0.000216401	0.000183215	0.000170549	0.000234718	0.000154535
DG 16:0/16:1	0.000146784	1.47e-05	0.000134642	1.96e-05	2.5e-05	4.47e-05	5.52e-05	1.45e-05
DG 16:0/18:0	0.000569622	0.000129884	0.000581466	0.000127101	9.62e-05	7.85e-05	8.05e-05	8.99e-05
DG 16:0/18:1	0.00401193	0.000467647	0.00389276	0.000425646	0.000785629	0.000859241	0.000995152	0.000518904
DG 16:0/18:2	0.00110851	0.000541669	0.00110652	0.000545319	0.000960643	0.0010869	0.00120238	0.000648065
DG 16:0/20:1	0.000242502	1.67e-05	0.000242954	1.49e-05	2.87e-05	3.36e-05	4.97e-05	2.8e-05
DG 16:0/20:2	3.9e-05	5.49e-06	4.51e-05	3.88e-06	1.74e-05	1.64e-05	2.04e-05	1.12e-05
DG 16:0/20:3	1.7e-05	6.23e-06	2.22e-05	1.12e-05	2.83e-05	2.09e-05	4.25e-05	1.33e-05
DG 16:0/20:4	4.05e-05	3.72e-05	3.87e-05	4.12e-05	8.09e-05	6.03e-05	8.24e-05	5.3e-05
DG 16:0/22:4	3.55e-06	4.43e-06	5.89e-06	3.45e-06	2.28e-05	1.15e-05	1.96e-05	1.35e-05
DG 16:0/22:5	7.33e-06	7.39e-06	1.61e-06	8.65e-06	5.45e-05	3.19e-05	2.91e-05	2.99e-05
DG 16:0/22:6	6.31e-06	2.32e-05	1.01e-05	2.5e-05	6.78e-05	4.8e-05	7.75e-05	5.63e-05
DG 16:1/18:0	3.2e-05	5.21e-06	3.51e-05	4.47e-06	6.73e-06	5.52e-06	1.04e-05	3.66e-06
DG 16:1/18:1	0.000216446	4.73e-05	0.000189415	3.63e-05	7.48e-05	0.000144717	0.000135405	4.05e-05
DG 16:1/18:2	9.67e-05	5.27e-05	9.8e-05	4.53e-05	6.75e-05	0.000149927	0.000153347	4.66e-05
DG 16:1/22:4	1.72e-07			4.62e-07	5.31e-08	2.42e-08	3.04e-08
DG 18:0/18:0	0.000157314	0.00010964	0.000146056	9.98e-05	7.59e-05	5.46e-05	5.98e-05	7.28e-05
DG 18:0/18:1	0.000486346	6.27e-05	0.000478203	6.23e-05	9.52e-05	8.14e-05	0.000108181	5.89e-05
DG 18:0/18:2	0.000315156	0.000130069	0.000316227	0.000140524	0.000201501	0.00017673	0.000251647	0.000144639
DG 18:0/20:3	3.18e-05	7.02e-06	3.38e-05	1.02e-05	7.66e-06	6.01e-06	9.03e-06	4.35e-06
DG 18:0/20:4	0.000340751	6.71e-05	0.000354316	7.27e-05	5.09e-05	5.42e-05	6.49e-05	4.58e-05
DG 18:0/20:5	1.25e-06	2.02e-07	8.27e-07	1.07e-06	7.84e-07	1.09e-06	1.75e-06	7.93e-07
DG 18:0/22:3	6.42e-07	1.96e-07	9.47e-07		3.2e-08	7.76e-08
DG 18:0/22:4	2.11e-07	4.18e-07	2.25e-06		1.01e-06	1.06e-06	1.55e-06	4.88e-07
DG 18:0/22:5		8.55e-07		1.09e-06	3.09e-06	2.76e-06	1.21e-05	2.99e-06
DG 18:0/22:6	9.57e-06	4.9e-06	8.61e-06	6.46e-06	1.4e-05	8.49e-06	1.26e-05	9.72e-06
DG 18:1/18:1	0.00307777	0.000821946	0.00314576	0.000856371	0.00124629	0.00169857	0.00175639	0.000905082
DG 18:1/18:2	0.000852062	0.000740335	0.000832054	0.000717534	0.00134939	0.00155147	0.00172989	0.000976466
DG 18:1/18:3	4.81e-05	0.000120776	4.36e-05	0.000127019	0.00017747	0.000153532	0.00018037	0.000105263
DG 18:1/20:0	0.00173965	0.00179304	0.00182042	0.00197085	0.000886929	0.000667916	0.000797136	0.00114543
DG 18:1/20:1	0.000214634	2.8e-05	0.000207242	3.3e-05	6.1e-05	6.15e-05	0.000101301	5.32e-05
DG 18:1/20:2	3.17e-05	1.16e-05	3e-05	1.24e-05	4.35e-05	3.2e-05	4.83e-05	2.62e-05
DG 18:1/20:3	2.1e-05	2.5e-05	3.34e-05	2.44e-05	5.27e-05	4.09e-05	9.84e-05	4.52e-05
DG 18:1/20:4	5.52e-05	0.000102473	5.37e-05	9.08e-05	0.000227753	0.000154023	0.000235489	0.000166742
DG 18:1/20:5	5.21e-06	1.29e-05	3.97e-06	9.41e-06	2.42e-05	1.31e-05	3.07e-05	2.2e-05
DG 18:1/22:4	3.21e-06	7.1e-06	2.89e-06	8.28e-06	2.03e-05	1.14e-05	1.99e-05	1.39e-05
DG 18:1/22:5	9.92e-06	1.97e-05	1.34e-05	1.88e-05	0.000109221	4.22e-05	9.17e-05	7.47e-05
DG 18:1/22:6	1.55e-05	3.98e-05	1.55e-05	3.9e-05	0.000137927	8.4e-05	0.000148255	0.000131889
DG 18:2/18:2	0.000265173	0.000855092	0.000229463	0.000887643	0.00108837	0.00109912	0.00130915	0.000761143
DG 18:2/20:0	0.0780565	0.0822472	0.0779354	0.0875491	0.0416679	0.0324954	0.0396777	0.0536568
DG 18:3/20:3		2.9e-07		7.07e-06	3.98e-07	6.44e-08		7.29e-08
DG 20:0/20:2	0.000479258	0.00069188	0.000538796	0.000682609	0.000365612	0.000361662	0.000338816	0.000477886
DG 20:0/20:3	0.00395099	0.0280307	0.00402143	0.0280386	0.0151597	0.0145742	0.0142857	0.0195521
DG 20:0/20:4	0.171145	0.187816	0.170581	0.18866	0.093707	0.0846324	0.0872719	0.117114
DG 20:0/22:4	0.000790679	0.00142796	0.000783144	0.00144161	0.000981423	0.00084885	0.000794367	0.00110002
DG 20:0/22:5	0.00403644	0.00334832	0.003987	0.0033463	0.000989995	0.000898175	0.000831907	0.00181809
DG 20:0/22:6	0.0663533	0.0923692	0.0663512	0.092126	0.0301038	0.0253851	0.0263797	0.051988
DG 20:4/22:4	2.43e-07	1.5e-05	1.3e-07	1.31e-05	7.93e-06	5.98e-06	5.79e-06	8.73e-06
DG 22:0/22:2	6.91e-07	1.11e-07	4.1e-07	1.79e-06	3.63e-07		3.08e-08	3.17e-08
DG 22:4/22:5	1.4e-06	1.77e-06	9.23e-07	2.44e-06	3.32e-06	2.27e-06	2.16e-06	1.71e-06
DG 22:4/22:6	5.26e-07	4.81e-05	2.29e-06	4.78e-05	1.82e-05	1.37e-05	1.93e-05	2.13e-05
DHC 16:0	6.69e-05	0.000110984	7.51e-05	9.34e-05	9.1e-05	6.77e-05	6.57e-05	8.06e-05
DHC 20:0	1.53e-05	1.08e-05	1.24e-05	1.01e-05	2.57e-06	2.98e-06	3.86e-06	2.69e-06
DHC 22:0	0.00010307	3.15e-05	0.000103088	2.63e-05	1.39e-05	8.58e-06	1.49e-05	1.27e-05
DHC 24:0	5.46e-05	2.97e-05	5.65e-05	3.16e-05	1.34e-05	1.03e-05	1.35e-05	1.41e-05
DHC 24:1	6.44e-05	3.73e-05	6.42e-05	4.66e-05	1.72e-05	1.38e-05	1.93e-05	1.74e-05
dhCer 16:0	5.4e-05	0.000111577	4.84e-05	0.000100812	1.38e-05	1.3e-05	1.25e-05	1.29e-05
dhCer 18:0	5.78e-06	1.01e-05	9.16e-06	1.19e-05	4.42e-06	3.09e-06	2.79e-06	2.32e-06
dhCer 20:0	9.47e-06	1.54e-05	1e-05	1.13e-05	4.06e-06	5.74e-06	4.28e-06	5.74e-06
dhCer 22:0	7.96e-05	0.000143054	7.34e-05	0.000149053	3.75e-05	4.88e-05	2.84e-05	3.33e-05
dhCer 24:0	6.98e-05	0.000158322	6.47e-05	0.000152668	4.63e-05	4.18e-05	3.72e-05	3.26e-05
dhCer 24:1	3.48e-05	8.84e-05	3.9e-05	8.25e-05	2.82e-05	3.24e-05	2.27e-05	1.94e-05
FFA 10:0	0.000620831	0.00057648	0.000553442	0.000590791	0.000363184	0.000218353	0.000227595	0.000263497
FFA 11:0	0.000242693	0.000311653	0.000257893	0.000305472	0.000226306	0.000137523	0.000148721	0.00018206
FFA 12:0	0.00146111	0.00116435	0.00145578	0.00112277	0.000722906	0.00049713	0.000458538	0.000581402
FFA 13:0	0.000518936	0.000529964	0.000568638	0.000561493	0.000481081	0.000312604	0.00029177	0.00030488
FFA 14:0	0.011002	0.00891615	0.0109228	0.00890538	0.00313502	0.00283727	0.00230561	0.00138495
FFA 14:1	0.00230106	0.00218516	0.00225965	0.00209909	0.00031458	0.000561869	0.000371034	0.000243411
FFA 15:0	0.000245558	0.000233861	0.000240008	0.000234525	0.000202928	0.000115744	0.000146238	0.000104532
FFA 16:0	0.129623	0.150366	0.12725	0.147255	0.107657	0.110963	0.106414	0.100145
FFA 16:1	0.0599712	0.0448372	0.0599519	0.0441241	0.00915771	0.0166193	0.0126186	0.00684889
FFA 17:0	0.00140154	0.00239521	0.00137747	0.00232735	0.00181945	0.00175245	0.00162749	0.0016086
FFA 17:1	0.00364236	0.0026138	0.00349022	0.00256131	0.00131381	0.00138917	0.00121425	0.00103122
FFA 18:0	0.0854577	0.122711	0.083598	0.119908	0.0576285	0.0618964	0.0633	0.0592502
FFA 18:1	0.218573	0.202862	0.215531	0.199135	0.0665219	0.0768836	0.0628251	0.056846
FFA 18:2	0.20065	0.144048	0.206399	0.140898	0.0633276	0.0620323	0.0571895	0.056358
FFA 18:3	0.0175644	0.0145025	0.0179993	0.0140245	0.00285347	0.00289756	0.00219994	0.00172683
FFA 18:4	0.00276164	0.00172526	0.00280039	0.00170633	0.00038734	0.000444537	0.000418606	0.000265923
FFA 19:0	0.000379962	0.000830262	0.000380017	0.000874968	0.00048299	0.000483552	0.00046785	0.00050779
FFA 20:0	0.00177187	0.000941981	0.00182592	0.00096236	0.000708925	0.000637474	0.000760672	0.000701511
FFA 20:1	0.0371137	0.0213291	0.0363328	0.021001	0.00848639	0.00976219	0.00831968	0.00784085
FFA 20:2	0.0363178	0.0269581	0.0357631	0.0257422	0.00965317	0.00933282	0.00789338	0.00766733
FFA 20:3	0.048445	0.0605817	0.0480585	0.0589995	0.0094972	0.0101023	0.0113902	0.00879237
FFA 20:4	0.0878505	0.136659	0.0863698	0.134278	0.0361518	0.0480425	0.0399474	0.0390029
FFA 20:5	0.00114218	0.00272922	0.00112936	0.00263558	0.000215672	0.000297073	0.000268234	0.000206479
FFA 21:0	0.000254586	0.000156765	0.00025489	0.000156948	0.000178791	0.000139887	0.000143541	0.000126433
FFA 22:0	0.00124798	0.000535674	0.00128525	0.000491007	0.000407104	0.000361039	0.000436618	0.000323986
FFA 22:1	0.00124187	0.000406123	0.00128212	0.000384755	0.000255217	0.000207781	0.000256952	0.000188396
FFA 22:2	0.00131194	0.000381078	0.00126823	0.000319388	0.000258268	0.000145184	0.000216979	0.000146902
FFA 22:4	0.0145513	0.0187743	0.0144591	0.0186132	0.00636971	0.0054002	0.00446723	0.00484303
FFA 22:5	0.0137844	0.023334	0.0138275	0.0233995	0.00611073	0.00548122	0.00442966	0.00475924
FFA 22:6	0.0225486	0.0376376	0.023126	0.0370713	0.00830929	0.0129852	0.00911958	0.0096498
FFA 23:0	0.000158835	0.000116457	0.000186034	0.000118289	9.51e-05	7.15e-05	9.6e-05	0.000109978
FFA 24:0	0.00109881	0.000757526	0.00101537	0.000732464	0.000537521	0.000374049	0.0005883	0.000421801
FFA 24:1	0.000654786	0.000312929	0.000740199	0.000315725	0.000174102	0.000169774	0.000175548	0.000113918
FFA 25:0	0.000211687	0.000211086	0.000204	0.000225767	0.000126286	6.18e-05	0.000133408	4.47e-05
FFA 26:0	0.000268425	0.000292286	0.000321063	0.000250629	0.000193164	0.00010903	0.000207306	0.000142096
FFA 27:0	7.99e-05	6.49e-05	4.46e-05	9.4e-05	6.41e-05	5.74e-05	5.56e-05	2.96e-05
FFA 28:0	8.22e-05	9.96e-05	7.87e-05	0.000102603	6.91e-05	5.75e-05	7.67e-05	3.92e-05
FFA 4:0	3.44e-05	4.59e-05	3.27e-05	4.62e-05	5.76e-05	1.44e-05	1.82e-05	4.11e-05
FFA 6:0	0.000101403	0.000251074	9.3e-05	0.000260349	4.83e-05	3.71e-05	3.16e-05	6.02e-05
FFA 8:0	0.000520018	0.000271278	0.000521901	0.000271696	0.000164281	0.000104518	0.000119262	0.000150142
GM3 16:0	8.09e-06	8.13e-06	3.39e-06	8.17e-06	4.53e-06	4.04e-06	4.37e-06	4.66e-06
GM3 18:0	2.17e-06	2.16e-06	2.36e-06	2.28e-06	1.42e-06	1.11e-06	1.28e-06	1.12e-06
GM3 20:0	5.51e-06	1.19e-06		5.52e-06	1.79e-06	1.96e-07		1.67e-07
GM3 22:0	8.9e-08	4.95e-07	9.8e-07	7.82e-07	4.52e-07	3.66e-07	7.65e-07	2.94e-07
GM3 24:0	1.41e-05	2.07e-05	1.87e-05	5.52e-06	1.1e-05	2.5e-06	2.14e-05	1.29e-05
GM3 24:1		4.08e-07	3.3e-07	8.42e-07		1.06e-07		2.25e-07
GUDCA	3.41e-05	2.7e-05	3.45e-05	1.82e-05	1.8e-05	1.3e-05	1.3e-05	1.78e-05
LPC 14:0	0.00060226	8.58e-05	0.000639257	8.62e-05	0.0020749	0.0021708	0.00230676	0.00185482
LPC 15:0	0.00206053	0.000434686	0.00212525	0.000416625	0.00250173	0.00194524	0.00179875	0.00197088
LPC 16:0	0.0174906	0.00700605	0.0172739	0.00704322	0.0125593	0.0130425	0.0121058	0.0131985
LPC 16:1	0.00297114	0.000450246	0.0029935	0.000463421	0.00941688	0.0123982	0.0123398	0.0106293
LPC 17:0	0.0111219	0.0039039	0.0109096	0.00398107	0.0125811	0.013112	0.0104733	0.0130699
LPC 17:1	0.000337687	0.000105134	0.000330858	0.00010241	0.000559416	0.000429433	0.000455443	0.00050645
LPC 18:0	0.347416	0.161673	0.34534	0.162399	0.227921	0.265589	0.234087	0.256708
LPC 18:1	0.0641136	0.021683	0.0639785	0.0236195	0.0584094	0.0584365	0.0551218	0.0631349
LPC 18:2	0.162103	0.0688759	0.1604	0.0693775	0.144206	0.109034	0.135659	0.145199
LPC 18:3	0.00130287	0.000163847	0.00137532	0.000176575	0.00388807	0.00262181	0.0034007	0.00328196
LPC 20:0	0.0146612	0.00306672	0.0145589	0.00298599	0.00824618	0.00586815	0.0069633	0.00876925
LPC 20:1	0.00585545	0.00168979	0.0057676	0.00167864	0.00855813	0.00767447	0.00721106	0.00882475
LPC 20:2	0.00351551	0.00117184	0.0034647	0.00117997	0.00422257	0.00302071	0.00385119	0.00516654
LPC 20:3	0.00812762	0.00317275	0.0081168	0.0031188	0.00653588	0.00411803	0.00768716	0.00806085
LPC 20:4	0.0216309	0.00509132	0.0219273	0.00509846	0.0341958	0.0278197	0.0377558	0.0429816
LPC 20:5	0.000184761	1.36e-05	0.000183398	1.24e-05	0.000829213	0.000670453	0.00116295	0.0010996
LPC 22:0	0.0022304	0.000712512	0.00222485	0.000869231	0.00103443	0.000777937	0.000897964	0.00109105
LPC 22:1	0.000796792	0.000187035	0.000794425	0.00018714	0.000715507	0.000457606	0.000665153	0.000730247
LPC 22:6	0.00975365	0.00284609	0.00983014	0.00288147	0.0252555	0.0242742	0.0274701	0.0325992
LPC 24:0	0.00154571	0.000886343	0.00153875	0.000887828	0.000944384	0.0008024	0.000906822	0.00112312
LPC 26:0	6.48e-05	4.49e-05	7.56e-05	3.72e-05	3.18e-05	2.02e-05	3.9e-05	3.37e-05
LPC 13:0	2.85e-07	3.91e-07	5.73e-07	9.1e-08	2.69e-07	1.98e-07	8.95e-08	4.56e-07
LPCO/20:0	0.00384502	0.00217065	0.00382394	0.00211038	0.000990578	0.000895111	0.00078521	0.000751912
LPCO/22:0	0.000634782	0.000313928	0.000673129	0.000335426	0.000168386	0.000149716	0.000139884	0.000169757
LPCO/22:1	0.000661561	0.000455225	0.000648172	0.000447083	0.000262082	0.000275069	0.000225541	0.000213595
LPCO/24:0	0.000267333	0.00018322	0.000283181	0.000168183	0.000132482	8.87e-05	0.000103161	0.000136221
LPCO/24:1	0.00029557	0.000153765	0.000290276	0.000169412	0.000147009	9.32e-05	9.11e-05	0.000129828
LPCO/24:2	0.000112239	7.36e-05	0.000119243	7.3e-05	3.2e-05	3.61e-05	2.89e-05	3.41e-05
LPE 16:0	2.82e-05	1.89e-05	2.9e-05	1.98e-05	0.000456767	0.000498404	0.000465304	0.000444027
LPE 18:0	0.000142212	0.000136243	0.000147556	0.00012987	0.00101712	0.00116096	0.00103217	0.00108554
LPE 18:1	1.1e-05	6.04e-06	1.22e-05	6.44e-06	0.000584326	0.000507255	0.000528512	0.000458652
LPE 18:2	1.14e-05	6.74e-06	1.28e-05	8.89e-06	0.000697734	0.000514412	0.00070144	0.000686375
LPE 20:4	2.9e-06	2.57e-06	3.88e-06	3.08e-06	0.000152724	0.000102812	0.00014992	0.000165482
LPE 22:6	3.82e-06	7.45e-06	4.88e-06	7.07e-06	0.00024559	0.000240134	0.000275791	0.000273746
MCA	3.87e-07		1.07e-06	6.38e-07	1.01e-06	2.6e-07	3.74e-07	3.43e-07
MHC 16:0	0.000182976	0.000408663	0.000180547	0.000372088	0.000115145	0.000195928	0.000165951	0.000131435
MHC 18:0	2.47e-05	0.000109424	1.73e-05	0.00011659	1.41e-05	1.37e-05	9.25e-06	8.09e-06
MHC 20:0	0.000177703	0.00044788	0.000183296	0.000435303	7.52e-05	0.00012416	0.000103741	8.48e-05
MHC 22:0	0.00227596	0.00305261	0.00219175	0.00293088	0.00118176	0.00119642	0.00149295	0.00134826
MHC 24:0	0.000830119	0.00128254	0.000796235	0.00130284	0.000570329	0.000570959	0.000729664	0.000733991
MHC 24:1	0.000752747	0.00190069	0.000767489	0.00186382	0.000882478	0.00124338	0.00133477	0.00113534
PA 12:0/22:0	0.000270272	0.000257031	0.000280885	0.000229489	0.000158772	0.000154385	0.000192091	0.000142005
PA 12:0/22:1	1.12e-05	1.56e-05	1.15e-05	1.19e-05	9.07e-06	7.78e-06	9.74e-06	8.26e-06
PA 16:0/20:0	5.08e-07	7e-06	6.38e-07	8.21e-06	2.47e-06	3.7e-06	3.66e-06	3.89e-06
PA 16:0/20:1		2.21e-06	1.05e-06		2.65e-07		7.61e-07	6.76e-07
PA 16:0/22:1	1.68e-05	0.000181739	9.91e-06	0.000179852	0.000128645	8.72e-05	0.000111279	0.000140543
PA 16:1/22:0	1.29e-06	1.08e-05	4.55e-07	1.27e-05	6.18e-06	3.32e-06	6.32e-06	6.43e-06
PA 18:2/22:1	1.71e-06		2.07e-06	6.79e-07			3.85e-07	8.3e-07
PA 18:2/22:2	8.79e-07	8.12e-08	4.33e-08	4.45e-08	5.09e-07	4.16e-08	2.12e-08	1.26e-06
PA 18:2/22:3	2.88e-06	1.38e-05	2.08e-07	1.04e-05	6.34e-06	5.28e-06	5.36e-06	7.71e-06
PA 20:3/22:0	4.22e-08	5.08e-07	1.15e-07	3.35e-07	5.09e-08	4.98e-07	5.63e-07	4.13e-07
PA 20:5/22:6	9.05e-07	3.11e-07	6.93e-07	1.73e-07	4.15e-07	7.19e-07	1.79e-07	2.66e-07
PA 22:0/22:4	9.71e-07	6.22e-08	4.95e-07		5.78e-07	3e-07	1.01e-07	5.32e-07
PA 22:0/22:5	3.58e-07	9.89e-08	6.16e-08		2e-06	9.12e-08	3.06e-07	2.34e-07
PA 22:0/22:6	3.24e-08		6.51e-08	4.97e-08			3.25e-07	1.3e-07
PC 28:0	2.23e-05	2.05e-05	1.9e-05	1.6e-05	2.14e-05	1.79e-05	2.67e-05	6.77e-05
PC 29:0	8.57e-05	0.000152494	9.32e-05	0.00014853	0.000182987	0.000233637	0.000235868	0.000261204
PC 30:0	0.00158246	0.00138186	0.00154512	0.00143071	0.00071678	0.00351496	0.00434695	0.00372791
PC 31:0	0.00149246	0.00385512	0.00381025	0.00155363	0.00146432	0.00089748	0.00117868	0.00129485
PC 32:0	0.0198411	0.0121027	0.0202284	0.01256	0.0120316	0.0136551	0.0126314	0.0125636
PC 33:0	0.00184537	0.00191048	0.00189311	0.00192666	0.00104315	0.0007378	0.000892002	0.000927353
PC 33:1	0.0236674	0.0245455	0.0238521	0.0250116	0.0136969	0.0107888	0.0115155	0.0124142
PC 33:2	0.0199287	0.0277816	0.0196274	0.0282443	0.0206867	0.01281	0.0172125	0.0189669
PC 33:3	0.000294062	0.000585174	0.00031086	0.000684782	7.94e-05	0.000953914	0.00183145	0.00174347
PC 34:0	0.0310109	0.0159085	0.0308609	0.015699	0.0127761	0.0177169	0.0158358	0.0149473
PC 34:1	0.0667088	0.0345671	0.0675002	0.034551	0.0576731	0.0620011	0.0571475	0.0603558
PC 34:2	0.0573774	0.0319983	0.0586896	0.0316443	0.0491743	0.0416316	0.048273	0.0488458
PC 34:3	0.00751967	0.00813248	0.00748686	0.00793781	0.00349005	0.00196156	0.00330553	0.00356235
PC 34:4	8.21e-05	0.000126476	6.81e-05	0.000145548	6.19e-05	3.73e-05	0.00145061	0.00105246
PC 34:5	2.83e-05	7.44e-05	3.01e-05	7.74e-05	1.72e-05	1.31e-05	1.46e-05	1.72e-05
PC 35:0	0.000140925	0.000457982	0.000371622	0.000447379	0.000674934	0.00038603	0.000390981	0.000495822
PC 35:2	0.000821001	0.00086199	0.000806165	0.000971275	0.00089605	0.000676489	0.000796981	0.000897306
PC 35:3	0.00542084	0.00876745	0.00476848	0.00888937	0.0035508	0.00287187	0.00350504	0.0024305
PC 35:4	0.000696421	0.00143176	0.00070624	0.0013993	0.00072583	0.000667678	0.000814893	0.000780335
PC 35:5	0.000361008	0.000972148	0.000348241	0.000990334	0.000441764	0.000400733	0.000443035	0.000542591
PC 36:2	0.00254926	0.00182929	0.00206935	0.00181884	0.00244617	0.00187472	0.0023405	0.00244794
PC 36:3	0.00531062	0.00277639	0.00521925	0.00320913	0.00820277	0.00776597	0.0085148	0.00871637
PC 36:4	0.000942913	0.000671334	0.000945295	0.000676818	0.00109196	0.00118674	0.00121889	0.0013363
PC 36:5	5.58e-05	2.21e-05	6.22e-05	2.29e-05	0.000701758	0.000575045	0.000649357	0.000556737
PC 36:6	1.34e-05	2.57e-05	5.73e-05	5.31e-05	0.000590604	0.000682049	0.000818592	0.000690871
PC 37:4	0.000472028	0.00086323	0.000468166	0.000876682	0.000578305	0.000484483	0.000534907	0.000609111
PC 37:5	0.000355814	0.000903837	0.00037669	0.000965753	0.000325059	0.000259354	0.000338802	0.000289268
PC 37:6	0.00392173	0.0131753	0.00377808	0.0130515	0.00663902	0.00532115	0.00647829	0.00777933
PC 38:2	0.00352453	0.00320016	0.00355959	0.00327741	0.0033143	0.00291581	0.00353191	0.0037648
PC 38:3	0.00320769	0.00102499	0.00304	0.00247809	0.0043413	0.00416016	0.00470908	0.00477858
PC 38:4	0.00108481	0.0010749	0.00105172	0.00106201	0.00134776	0.00158556	0.00154078	0.00163432
PC 38:5	0.000691248	0.000731087	0.000766709	0.00079179	0.0018949	0.00213081	0.00194317	0.0024102
PC 38:6	0.00136276	0.000978635	0.00136351	0.00101745	0.00301571	0.00350172	0.0031656	0.00365765
PC 38:7	0.000638378	0.000694206	0.000528356	0.00066431	0.00162179	0.00213804	0.00598991	0.00231191
PC 39:6	0.00375542	0.000855226	0.000498737	0.000475553	0.00693515	0.00506132	0.00536429	0.00702268
PC 40:5	0.000208095	0.00019585	0.000207919	0.000193634	0.000416524	0.000444724	0.000532053	0.000660974
PC 40:6	0.000744894	0.000763335	0.000711351	0.00080201	0.00132996	0.00158464	0.00144049	0.00163966
PC 40:7	0.000138348	0.000122463	0.000131466	0.000130483	0.00063629	0.00081535	0.000724741	0.000868641
PCO/30:0	9.22e-05	0.000148894	0.000105608	0.000161869	4.19e-05	1.81e-05	2.93e-05	3.46e-05
PCO/32:0	0.00232271	0.00392305	0.00380771	0.00399691	0.00146474	0.000895859	0.00117524	0.0012943
PCO/32:1	0.001244	0.00197663	0.00139144	0.00222887	0.00071238	0.000685507	0.000720167	0.000673811
PCO/32:2	0.000613857	0.000850052	0.000612395	0.000931796	0.000527879	0.000486759	0.00064806	0.000589769
PCO/34:0	0.00152222	0.00201489	0.00151726	0.00191255	0.00234348	0.00138897	0.00142289	0.00195321
PCO/34:1	0.0236674	0.0245455	0.0238521	0.0250116	0.0136969	0.0107888	0.0115155	0.0124142
PCO/34:2	0.0199287	0.0277816	0.0196274	0.0282443	0.0206867	0.01281	0.0172125	0.0189669
PCO/34:4	0.00018351	0.000392039	0.000177789	0.000384683	0.000254416	0.000302916	0.000370065	0.000284608
PCO/35:4	6.69e-05	3.54e-05	6.37e-05	3.47e-05	0.000482096	0.000675732	0.00148211	0.0010968
PCO/36:0	0.000495483	0.000750358	0.000682733	0.000719144	0.000911606	0.000465064	0.000518057	0.000588624
PCO/36:1	9.19e-05	0.00013149	9.82e-05	0.000112159	0.000186918	7.37e-05	9.36e-05	0.000127434
PCO/36:2	0.000821001	0.00086199	0.000806165	0.000971275	0.00089605	0.000676489	0.000796981	0.000897306
PCO/36:3	0.00542084	0.00876745	0.00476848	0.00888937	0.0035508	0.00287187	0.00350504	0.0024305
PCO/36:4	0.000696421	0.00143176	0.00070624	0.0013993	0.00072583	0.000667678	0.000814893	0.000780335
PCO/36:5	0.000361008	0.000972148	0.000348241	0.000990334	0.000441764	0.000400733	0.000443035	0.000542591
PCO/38:4	0.000472028	0.00086323	0.000468166	0.000876682	0.000578305	0.000484483	0.000534907	0.000609111
PCO/38:5	0.000355814	0.000903837	0.00037669	0.000965753	0.000325059	0.000259354	0.000338802	0.000289268
PCO/40:7	0.000190942	0.000216733	0.000185339	0.000223691	0.000586753	0.000432799	0.000514957	0.000368336
PCP/32:0	0.001244	0.00197663	0.00139144	0.00222887	0.00071238	0.000685507	0.000720167	0.000673811
PCP/32:1	0.000613857	0.000850052	0.000612395	0.000931796	0.000527879	0.000486759	0.00064806	0.000589769
PCP/34:1	0.0199287	0.0277816	0.0196274	0.0282443	0.0206867	0.01281	0.0172125	0.0189669
PCP/34:2	0.000294062	0.000585174	0.00031086	0.000684782	7.94e-05	0.000953914	0.00183145	0.00174347
PCP/36:2	0.00542084	0.00876745	0.00476848	0.00888937	0.0035508	0.00287187	0.00350504	0.0024305
PCP/36:5	0.000111878	0.000212721	5.21e-05	0.00027757	0.000218225	8.81e-05	0.00021387	0.000247952
PCP/38:5	0.00392173	0.0131753	0.00377808	0.0130515	0.00663902	0.00532115	0.00647829	0.00777933
PCP/40:5	0.00375542	0.000855226	0.000498737	0.000475553	0.00693515	0.00506132	0.00536429	0.00702268
PE 32:1	7.57e-05	7.26e-05	7.3e-05	7.05e-05	3.8e-05	3.99e-05	4.16e-05	3.65e-05
PE 34:1	9.9e-05	5.86e-05	0.000105933	5.93e-05	0.000247261	0.000246647	0.00032835	0.000200559
PE 34:2	7.29e-05	5.68e-05	7.43e-05	5.4e-05	0.000359115	0.000351048	0.000558405	0.000363323
PE 34:3	4.44e-06	7.31e-06	1.7e-06	9.75e-06	3.24e-05	4.93e-05	6.82e-05	8.63e-06
PE 35:1	1.92e-05	2.63e-05	2.06e-05	2.86e-05	0.000530135	0.000386084	2.76e-05	0.000512569
PE 35:2	0.000778292	0.00592841	0.000918815	0.00586083	0.00988128	0.00726424	0.00732103	0.00939602
PE 36:1	5.51e-05	0	4.66e-05	1.6e-05	0.000207425	0.000163077	0.000276445	0.000159164
PE 36:2	0.000233631	0.000225954	0.000312578	0.000226513	0.00102338	0.000939209	0.00153098	0.00106257
PE 36:3	3.63e-05	1.24e-05	4.49e-05	2.34e-05	0.00035549	0.000319436	0.000562495	0.000370308
PE 36:4	2.4e-05	2.24e-05	4.29e-05	1.73e-05	0.000203195	0.000226363	0.000304975	0.000242757
PE 36:5	3.38e-06	1.18e-06	6.28e-06	4.49e-06	2.68e-05	2.82e-05	5.26e-05	3.68e-05
PE 38:3	3.27e-05	3.31e-05	1.02e-06	3.6e-05	3.77e-05	0.000178848	0.000411805	2.51e-05
PE 38:4	0.000126201	6.74e-05	0.000131269	7.45e-05	0.000811789	0.00100565	0.00119867	0.00102057
PE 38:5	3.41e-05	1.26e-05	4.57e-05	1.3e-05	0.000233771	0.000303653	0.000434632	0.000317416
PE 38:6	2.16e-05	1.51e-05	4.62e-05	1.22e-05	0.000205267	0.000276534	0.000380653	0.000262233
PE 40:5	1.89e-05	1.77e-05	6.45e-06	6.7e-06	4.52e-05	0.00011795	0.000111405	8.9e-05
PE 40:6	3.36e-05	2.7e-05	4.21e-05	3.11e-05	0.000175157	0.000226297	0.0002597	0.000210967
PE 40:7	1.14e-05	9.34e-06	1e-05	1.15e-05	8.05e-05	8.2e-05	0.000145865	0.000117001
PEO/34:1	5.19e-05	0.000445335	5.63e-05	0.000403739	0.000687148	0.00047154	0.00042052	0.000428681
PEO/34:2	0.000109565	0.00122196	0.000135638	0.00113483	0.00216782	0.00146559	0.00163116	0.00196433
PEO/36:2	0.000778292	0.00592841	0.000918815	0.00586083	0.00988128	0.00726424	0.00732103	0.00939602
PEO/36:3	2.21e-05	0.000253656	1.81e-05	0.000244034	0.000148481	0.000115774	0.000134708	0.000157275
PEO/36:4	5.45e-05	0.000773023	5.63e-05	0.000795728	0.000919818	0.00083937	0.000728444	0.000843239
PEO/36:5	4.06e-05	5.61e-05	3.62e-05	4.02e-05	3.54e-05	1.68e-05	1.8e-05	2.49e-05
PEO/38:4	0.000444614	0.0045825	0.000522088	0.00463535	0.00459729	0.00415269	0.00348548	0.00420013
PEO/38:5	3.98e-05	0.000796402	7.46e-05	0.00079793	0.000306366	0.000182209	0.000232785	0.000424818
PEO/38:6	0.000194994	0.00314081	0.000247094	0.00316073	0.00469562	0.00355393	0.00369609	0.00436846
PEO/40:5	0.000231648	0.0027478	0.000253983	0.00271891	0.00212279	0.00131063	0.00129936	0.00163801
PEO/40:6	0.00113271	0.0139027	0.00139171	0.0142564	0.0183221	0.014545	0.0141733	0.0187687
PEO/40:7	6.8e-05	0.00119126	8.76e-05	0.00118211	0.000717591	0.000589394	0.000657349	0.000851376
PEP/34:1	1.26e-05	8.37e-05	1.59e-05	0.000100763	0.00216782	0.00146559	0.00163116	0.00196433
PEP/34:2	1.11e-05	8.78e-05	4.92e-06	9.43e-05	6.6e-05	3.32e-05	5.36e-05	6.12e-05
PEP/36:1	0.000778292	0.00592841	0.000918815	0.00586083	0.00988128	0.00726424	0.00732103	0.00939602
PEP/36:2	2.21e-05	0.000253656	1.81e-05	0.000244034	0.000148481	0.000115774	0.000134708	0.000157275
PEP/36:4	4.06e-05	0.000432402	3.62e-05	0.000418967	0.000218587	0.000166992	0.000201614	0.000227414
PEP/38:4	5.19e-06	0.00079913	4.65e-05	0.000802241	4.19e-05	4.05e-05	3.28e-05	3.93e-05
PEP/38:6	1.54e-05	0.000108824	2.65e-05	0.00011101	0.000180382	0.000125488	0.000140773	0.000148921
PEP/40:5	0.00113271	0.0139027	0.00139171	0.0142564	0.0183221	0.014545	0.0141733	0.0187687
PEP/40:6	6.8e-05	0.00119126	8.76e-05	0.00118211	0.000717591	0.000589394	0.000657349	0.000851376
PG 34:1	1.24e-05	7.73e-06	1.16e-05	6.21e-06	2.37e-05	3.26e-05	3.25e-05	2.44e-05
PG 34:2	2.07e-06	6.98e-06	2.23e-06	7.82e-06	1.78e-05	1.87e-05	2.16e-05	1.54e-05
PG 36:1	0.00033599	2.47e-05	0.000300084	2.64e-05	1.92e-05	4.31e-05	4.22e-05	1.6e-05
PG 36:2	3.31e-05	3.25e-05	4.01e-05	3.04e-05	5.09e-05	7.76e-05	6.16e-05	5.53e-05
PI 32:0	1.3e-05	1.01e-05	1.23e-05	8.88e-06	1.59e-05	1.21e-05	1.36e-05	1.08e-05
PI 32:1	8.29e-06	4.2e-06	8.27e-06	3.3e-06	1.19e-05	2.27e-05	1.61e-05	1.2e-05
PI 34:0	1.5e-05	7.97e-06	1.53e-05	5.14e-06	1.18e-05	9.66e-06	7.21e-06	6.33e-06
PI 34:1	0.000166523	0.000123314	0.000161782	9.97e-05	0.000258005	0.000231408	0.000193499	0.000235102
PI 36:0	6.17e-06	2.53e-06	3.12e-06	1.57e-06	2.29e-05	1.5e-05	1.6e-05	1.99e-05
PI 36:1	0.000207838	0.000118222	0.000188219	0.000110619	0.000225429	0.000153963	0.000151951	0.000134777
PI 36:2	0.00175053	0.00126074	0.00169432	0.00119855	0.00207513	0.00160719	0.00184286	0.0019057
PI 36:3	0.000715527	0.000441968	0.000680999	0.000450356	0.00125403	0.0011875	0.00122032	0.00139866
PI 36:4	0.000987721	0.000718621	0.000977072	0.000733256	0.00172036	0.00159804	0.00154118	0.00194966
PI 38:2	3.55e-05	2.91e-05	3.4e-05	2.59e-05	6.21e-05	4.16e-05	5.25e-05	5.1e-05
PI 38:3	0.00110415	0.000833489	0.00108924	0.000939976	0.0017203	0.0018282	0.00187135	0.0018919
PI 38:4	0.00977185	0.00904019	0.00947091	0.00934595	0.0138044	0.0153616	0.0133879	0.0160426
PI 38:5	0.000313438	0.00038944	0.000307035	0.000385253	0.00124077	0.00124257	0.00121114	0.00152295
PI 38:6	7.38e-05	6.4e-05	7.04e-05	5.71e-05	0.000227193	0.000195754	0.000191077	0.000251735
PI 40:4	0.000137128	4.78e-05	8.52e-05	4.5e-05	0.000132635	0.000212179	8.56e-05	0.00011442
PI 40:5	5.49e-05	8.78e-05	9.43e-05	0.00010858	0.000239252	0.000219429	0.00017107	0.00028111
PI 40:6	0.000145773	0.000173107	0.000155429	0.000182101	0.000486466	0.000437546	0.000398348	0.000488975
PS 36:1	3.39e-05	2.34e-05	2.58e-05	2.83e-05	1.47e-05	9.22e-06	7.9e-06	1.34e-05
PS 36:2	6.41e-05	3.17e-05	5.97e-05	1.37e-05	3.47e-05	2.21e-05	2.75e-05	4.26e-05
PS 38:3	3.75e-05	2.39e-05	3.47e-05	2.35e-05	1.86e-05	1.37e-05	1.17e-05	2.05e-05
PS 38:4	0.000109941	4.65e-05	0.000111642	4.91e-05	7.67e-05	5.71e-05	4.62e-05	9.83e-05
PS 38:5	6.47e-06	3.74e-07	3.71e-06		9.63e-06	7.19e-06	5.94e-06	1.42e-05
PS 40:5	1.69e-05	1.42e-05	1.9e-05	9.62e-06	1.15e-05	8.77e-06	8.28e-06	1.67e-05
PS 40:6	4.1e-05	1.19e-05	3.94e-05	2.36e-05	2.87e-05	2.08e-05	1.92e-05	3.8e-05
SM d18:1/12:0	6.9e-05	5.26e-05	6.85e-05	5.28e-05	3.63e-05	4.9e-05	4.6e-05	4.71e-05
SM d18:1/13:0	5.78e-05	6.54e-05	5.58e-05	6.4e-05	5.51e-05	7.87e-05	6.98e-05	6.43e-05
SM d18:1/14:0	0.00215644	0.00207862	0.00211358	0.0021034	0.0016883	0.00216612	0.00201995	0.00211967
SM d18:1/14:1	0.000190233	0.000206923	0.000190872	0.00019759	0.000142033	0.000192176	0.000181636	0.000179137
SM d18:1/15:0	0.000671143	0.00102861	0.000649123	0.00103107	0.00137291	0.00138712	0.00139185	0.00152748
SM d18:1/16:0	0.161587	0.150006	0.157882	0.155819	0.098657	0.0950496	0.100998	0.107635
SM d18:1/16:1	0.0286568	0.0304446	0.0283232	0.0305722	0.0254874	0.0241989	0.0256172	0.0310406
SM d18:1/16:2	0.000129221	0.000142179	0.000136808	0.000135505	0.000168415	0.000176422	0.00016994	0.000231382
SM d18:1/17:0	0.00266039	0.00376433	0.00268952	0.00366833	0.00112179	0.00111581	0.00130105	0.0011801
SM d18:1/17:1	0.000321856	0.000317569	0.000310958	0.000260602	0.000345937	0.000357823	0.000321722	0.000383175
SM d18:1/18:0	0.0139512	0.0161298	0.0134344	0.0160367	0.00341741	0.00267038	0.0034528	0.00319068
SM d18:1/18:1	0.0136856	0.017814	0.0134635	0.0179794	0.00393295	0.00489967	0.00547616	0.00486043
SM d18:1/18:2	0.00116723	0.00185493	0.00115345	0.0018107	0.00193552	0.00231442	0.00202586	0.00230571
SM d18:1/18:4	9.36e-06	0.000109152	1.02e-05	0.000103788	0.000104192	8.01e-05	8.61e-05	0.000119926
SM d18:1/19:1	0.000245584	0.00042753	0.000127984	0.000386468	9.23e-05	6.53e-05	5.06e-05	7.68e-05
SM d18:1/20:0	0.00922354	0.00496303	0.00918593	0.00467273	0.00790208	0.0899985	0.00783724	0.00814737
SM d18:1/20:1	0.0322411	0.0191539	0.0331545	0.01888	0.0274629	0.021078	0.0265863	0.0273206
SM d18:1/20:2	0.000443356	1.98e-05	0.000132272	0.00024208	0.00163287	0.00210267	0.0024281	0.0019241
SM d18:1/20:3	7.07e-06	1.77e-05	5.25e-06	2.95e-05	3.68e-05	9.11e-05	1.34e-05	4.97e-05
SM d18:1/20:4	5.37e-07	4.74e-07	7.5e-07	5.88e-06	1.25e-06	5.35e-06	2.17e-06	2.86e-07
SM d18:1/21:0	0.000533699	0.000430047	0.000528639	0.000446414	0.00037802	0.000290792	0.00034158	0.000409429
SM d18:1/22:0	0.0984776	0.0806263	0.101132	0.0741924	0.0890892	0.0766592	0.0903902	0.0912673
SM d18:1/22:1	0.0335572	0.0215131	0.0342083	0.0205612	0.0558834	0.0513626	0.0470281	0.0579054
SM d18:1/22:2	0.0212971	0.0175186	0.0227446	0.0176306	0.0311899	0.0329313	0.0337699	0.033017
SM d18:1/22:3	0.00151464	0.000477038	0.00146589	0.000465828	0.00287219	0.00554068	0.00874887	0.00242651
SM d18:1/22:4	2.3e-05	0.000236358	1.36e-05	0.000221058	0.000451437	0.000488711	0.000511999	0.000497185
SM d18:1/22:5	0.000193718	3.49e-05	0.000204995	6.9e-06	8.49e-05	5.4e-05	9.35e-05	0.000103091
SM d18:1/23:0	0.00133104	0.00112491	0.00132651	0.00121356	0.000832617	0.000719122	0.00090978	0.00100354
SM d18:1/23:1	0.000602639	0.000690495	0.000611922	0.000703475	0.000660496	0.000632759	0.000709597	0.000774481
SM d18:1/24:0	0.00265922	0.00176514	0.00259996	0.00171175	0.00123051	0.000903029	0.00125664	0.0014445
SM OH C14:1	0.0104536	0.0163829	0.0104383	0.0167522	0.0215067	0.0231322	0.0220935	0.0245072
SM OH C16:1	4.35e-06	1.1e-05	6.08e-06	2.72e-05	1.77e-05	3.93e-06	3.4e-06	5.98e-06
SM OH C22:1	0.0219762	0.0198237	0.0219403	0.019252	0.0138086	0.0126274	0.0151654	0.0164445
SM OH C22:2	2.39e-05	8.72e-05	5.46e-05	7.35e-05	7.52e-05	5.48e-05	6.32e-05	7.79e-05
SM OH C24:1	1.47e-05	1.61e-05	1.4e-05	1.55e-05	1.27e-05	1.12e-05	1.44e-05	1.19e-05
TG 14:0/16:0/18:1	0.00225134	0.000439537	0.00221623	0.00045382	0.000574787	0.000592617	0.000690244	0.000369743
TG 14:0/16:0/18:2	0.00188135	0.00094864	0.00198257	0.000937808	0.00128382	0.00192577	0.00212865	0.000814394
TG 14:0/16:1/18:1	0.000721396	0.000217055	0.000715393	0.000244057	0.000288093	0.000486283	0.000499654	0.00018486
TG 14:0/16:1/18:2	0.000214689	0.000211454	0.000210181	0.000203741	0.000584569	0.000941832	0.00112248	0.000313344
TG 14:0/17:0/18:1	0.000732119	0.000286008	0.000746055	0.000275578	0.000224303	0.000126146	0.000206626	0.000164787
TG 14:0/18:0/18:1	0.00015801	5.05e-05	0.000155617	5.19e-05	8.78e-05	0.000123404	0.000103541	5.36e-05
TG 14:0/18:2/18:2	0.000301864	0.000693348	0.000296557	0.0006865	0.00235034	0.00248269	0.00277133	0.00127608
TG 14:1/16:0/18:1	0.000186307	7.53e-05	0.000181156	7.14e-05	6.64e-05	9.17e-05	9.48e-05	5.28e-05
TG 14:1/16:1/18:0	0.00247795	0.000614402	0.00247709	0.000631341	0.000772211	0.00203859	0.00207525	0.000539747
TG 14:1/18:0/18:2	6.84e-05	5.02e-05	6.19e-05	4.61e-05	3.4e-05	5.72e-05	5.27e-05	3.06e-05
TG 14:1/18:1/18:1	0.00228596	0.00133565	0.0022978	0.00127601	0.00244493	0.00383616	0.00355634	0.00152887
TG 15:0/16:0/18:1	0.000669835	0.000276177	0.000668801	0.000270721	0.000193494	0.000109815	0.000188889	0.000151777
TG 15:0/18:1/18:1	0.00072322	0.000231199	0.00071536	0.000251598	0.000348178	0.000314504	0.000316229	0.000215313
TG 16:0/16:0/16:0	0.0156316	0.00574904	0.0155359	0.00590223	0.00299879	0.00180447	0.00299859	0.00207193
TG 16:0/16:0/18:0	0.00372054	0.00172424	0.00377148	0.00170757	0.00131785	0.000848868	0.00121235	0.00101844
TG 16:0/16:0/18:1	0.00664577	0.00217012	0.0066764	0.00209095	0.00222265	0.00175088	0.00249244	0.00126499
TG 16:0/16:0/18:2	0.0119328	0.0185454	0.011927	0.0182073	0.0131082	0.0111093	0.0139236	0.0100973
TG 16:0/16:1/17:0	0.000987143	0.000425745	0.00106058	0.000414626	0.000298401	0.000187736	0.000310057	0.00023633
TG 16:0/16:1/18:1	0.00565006	0.00146056	0.00555725	0.00151176	0.00211223	0.0040608	0.00351774	0.00155618
TG 16:0/17:0/18:0	0.000890695	0.000371264	0.0008872	0.000378901	0.000386101	0.0004461	0.000583833	0.000441731
TG 16:0/17:0/18:1	0.00129831	0.000376194	0.00132119	0.000374369	0.000476123	0.00071185	0.000934878	0.000775227
TG 16:0/17:0/18:2	0.000584748	0.000754963	0.000574365	0.000793544	0.000919276	0.00137377	0.00168039	0.00127073
TG 16:0/18:0/18:1	0.00997089	0.00398172	0.0100458	0.00398514	0.00476279	0.0035189	0.00501462	0.00288822
TG 16:0/18:1/18:1	0.0171945	0.00682935	0.017299	0.00677819	0.00979346	0.0109677	0.0106363	0.00588207
TG 16:0/18:1/18:2	0.0156279	0.0149122	0.0158194	0.014384	0.0164205	0.0166609	0.0166569	0.0138745
TG 16:0/18:2/18:2	0.0138641	0.0296637	0.0140959	0.0290913	0.0310263	0.0318393	0.0313104	0.0270696
TG 16:1/16:1/16:1	0.000438881	0.000266313	0.000466044	0.00029393	0.000623321	0.0015336	0.00175987	0.000359523
TG 16:1/16:1/18:0	0.000215425	0.000138624	0.000211983	0.000140293	9.85e-05	7.33e-05	0.00013575	6.85e-05
TG 16:1/16:1/18:1	0.00324377	0.00184076	0.00329647	0.00180631	0.00244772	0.00561405	0.00492924	0.00196088
TG 16:1/17:0/18:1	0.00205942	0.000551132	0.00199463	0.000574914	0.00088023	0.000912147	0.000943194	0.000547021
TG 16:1/18:1/18:1	0.00614347	0.00310353	0.00606368	0.00300906	0.00290912	0.0053861	0.00519318	0.00248988
TG 16:1/18:1/18:2	0.00503111	0.00633136	0.00509732	0.0063683	0.00718856	0.0111319	0.0102615	0.00596969
TG 17:0/18:1/18:1	0.000912875	0.000439086	0.000908063	0.000433952	0.000876404	0.00088963	0.000770537	0.00046424
TG 18:0/18:0/18:1	0.00194498	0.00043304	0.00193881	0.000409167	0.00069539	0.00047863	0.000578599	0.000498797
TG 18:0/18:1/18:1	0.00333604	0.00295505	0.00440002	0.00283461	0.00345497	0.00285791	0.00367579	0.00244316
TG 18:0/18:2/18:2	0.000943552	0.0041131	0.000965722	0.00416715	0.00413432	0.00221459	0.00402924	0.00288337
TG 18:1/18:1/18:1	0.00779439	0.0067527	0.00799991	0.00670754	0.0074921	0.00832943	0.00866362	0.0051869
TG 18:1/18:1/18:2	0.000693418	0.00180062	0.000657165	0.00176298	0.00163226	0.00136924	0.00173579	0.00125009
TG 18:1/18:1/20:4	0.000471428	0.00178669	0.000472743	0.00178659	0.00187158	0.00115262	0.00169141	0.00179451
TG 18:1/18:1/22:6	0.000100027	0.000611815	9.75e-05	0.000598994	0.000975484	0.000441294	0.000887513	0.00128115
TG 18:1/18:2/18:2	0.00308603	0.0196376	0.00323557	0.0197955	0.0172757	0.0139016	0.0166981	0.0155267
TG 18:2/18:2/18:2	0.00141523	0.0312194	0.00158026	0.0314829	0.0285911	0.0172322	0.0247175	0.0215754
TG 18:2/18:2/20:4	0.000392691	0.00165999	0.000374765	0.0016736	0.00249629	0.00141428	0.00213634	0.00267483
THC 16:0	1.41e-05	1.75e-05	1.3e-05	9.03e-06	7.45e-06	6.55e-06	7.71e-06	6.49e-06
THC 18:0	7.62e-06	5.85e-06	4.53e-06	4.63e-06	7.6e-07	1.7e-06	1.98e-06	2.43e-06
THC 20:0	3.61e-06	3.12e-06	4.7e-07		2.03e-06	2.2e-06	2.83e-06	1.21e-06
THC 22:0	7.1e-06	4.13e-06	4.78e-06	4.85e-06	1.89e-06	2.44e-06	2.33e-06	2.58e-06
THC 24:0	3.09e-07	2.21e-05	2.83e-05	2.26e-05	1.09e-05		1.41e-05	4.61e-06
THC 24:1	5.85e-06	8.48e-06	6.68e-06	4.75e-06	1.8e-06	2.24e-06	1.14e-06	2.83e-06
TLCA	1.55e-05	2.53e-05	1.47e-05	2.05e-05	0.000123993	0.000170104	0.000125924	0.00012954
TMCA a b	1.17e-05	2.44e-05	2.07e-05	2.58e-05	2.82e-05	1.83e-05	4.55e-05	2.44e-05
