# Supplementary material for: The organic cation transporters 1 and 2 mediate ethanolamine cellular efflux and control systemic phosphatidylethanolamine level
Source: J Biol Chem. 2025 Nov 5;301(12):110911. doi: 10.1016/j.jbc.2025.110911 (PMC12719660; doi:10.1016/j.jbc.2025.110911)
Supplement: Supporting Data 2 [file mmc4.xlsx]

## Sheet: DataSet Metbolomics Screening 
Metabolite	[Z11]FVB_WT	[Z12]_FVB_WT	[Z111]_FVB_WT	[Z112]_FVB_WT	[Z13]_OCT1_2_KO	[Z14]_OCT1_2_KO	[Z15]_OCT1_2_KO	[Z16]_OCT1_2_KO
1-Methyl adenosine	1796.09	1141.43	1755.05	1239.82	7385.91	5392.56	8167.86	8096.21
1-Methylhistidine	55900	62590.6	60153.4	64088.7	148898	106128	89952.8	90178.1
2-3-Dihydroxybenzoic acid	323.45	299.547	317.883	312.417	323.17	332.537	345.047	391.619
2-Aminoadipic acid	702.568	1274.67	718.546	1227.38	1631.05	578.61	1251.52	705.931
Dimethylglycine	7271	6803.95	7322.85	6410.63	3574.6	2531.12	2667.85	2311.38
2-Aminobutyric acid	105822	128580	105951	127982	96491.3	144657	123136	93175.9
2-hydroxyisocaproic acid	1374.49	831.299	1399.2	734.028	1183.99	1383.02	1380.53	1788.32
2-oxovalerate	17618.6	16578.2	17332.7	16302.7	18004.3	18116.9	17551.1	16465.4
3-methyl indole	549.936	1312.7	561.527	1361.2	1130.31	808.514	1121.16	878.735
3-Aminoisobutyric acid	55884.2	59195.3	54449.1	57341.8	26234.7	19825.9	19722.3	19681.5
3-Hydroxyanthranilic acid	4.01199	9.40543	12.9369	3.62278	0.97627	2.114	7.44559	16.9337
3-Methylhistidine	18911.8	22110.4	18436.2	21755.4	32864.2	27452.4	33421.4	31067.6
4-aminobutyric acid	580.614	426.472	607.641	363.507	341.971	292.518	353.882	237.637
4-Guanidinobutanoic Acid	6803.45	1644.88	2186.22	1589.63	7438.09	5550.54	2422.82	6381.26
Epinephrine	1168.79	231.473	1308.03	222.77	507.189	572.196	858.133	605.297
5-Hydroxy-3-indoleacetic acid	4271.72	5181.43	3390.08	6164.12	3985.32	4333.06	4603.21	5038.56
5-Hydroxylysine	317.553	205.224	311.931	221.47	173.5	113.163	145.326	145.018
5-Hydroxytryptophan	645.225	315.535	429.725	237.586	323.534	261.965	216.488	201.582
5-Methylthioadenosine	305.194	748.486	310.181	761.654	1225.37	1936.08	1947.44	1647.33
5-phosphoribosyl-1-pyrophosphate	132.5	142.366	181.114	192.042	5.58057	2.42254	182.495	9.71311
Acetoacetate	55884.2	59195.3	54449.1	57341.8	26234.7	19825.9	19722.3	19681.5
Acetyl-amino sugar phosphates	222.679	122.68	191.507	118.274	153.415	124.016	186.008	136.379
Acetylcholine	37711	26838.9	37679.6	26695.8	27462	30462	32327.3	30236.2
Acetylglycine	185.255	206.985	231.293	226.27	104.629	143.653	112.57	146.588
Acetylornithine	692.258	5279.82	766.008	5137.87	4631.16	4930.35	6239.36	4185.92
ADMA	10200.6	7798.8	9951.36	7757.45	6852.7	5440.58	6609.71	6095.84
Agmatine	1992.32	1722.77	2037.22	1644.18	2894.84	3793.43	2708.35	3425.48
Alanine	226404	306949	225193	303817	221346	174145	247826	189970
Allanoate	289.113	614.009	312.546	633.221	590.683	649.773	660.705	600.492
Aminobenzoates	171389	93505.4	167742	91909.7	76515	84011	90179.9	98229
Aminolevulinic Acid	12683.1	8671.95	12226	9220.96	8888.62	8832.92	11054.3	10531.2
Anserine	4458.9	2393.05	4483.09	2380.92	4251.52	4189.65	3978.68	4271.44
Arginine	136488	889653	138865	850469	760620	793680	996145	667287
Argininosuccinic acid	80.136	291.292	67.8287	279.851	179.614	103.682	167.83	160.746
Asparagine	4318.59	6754.64	4355.1	6590.07	4791.58	3532.58	5549.43	3830.55
Aspartic acid	11668.5	30709.3	11550	30259.6	2195.9	811.01	2401.3	887.35
Beta-alanine	1436.96	1401.62	1335.3	1608.63	1137.8	619.343	730.356	1315.46
Betaine	5.93929e+06	6.46438e+06	5.86686e+06	6.46867e+06	4.11579e+06	5.97121e+06	5.2574e+06	4.58655e+06
Betaine aldehyde	20287.6	13417.8	22150.4	13170	15124.7	16276.7	18622.2	16673.7
Biotin	315.968	629.584	337.874	648.786	612.109	558.113	928.924	437.175
C0-Carnitine	756662	404135	733689	397285	452578	485920	561077	481433
C10:0-carnitine	739.143	430.139	700.375	124.81	506.769	500.289	548.364	443.053
C12:0-carnitine	1201.16	134.472	1149.53	159.915	583.299	583.277	458.943	426.323
C12:0-OH-carnitine	335.256	326.48	305.732	346.619	90.6576	180.378	171.468	265.646
C12:1-carnitine	332.05	115.459	370.782	149.177	432.886	477.125	266.319	232.04
C12:1-OH-carnitine	200.939	116.623	216.502	101.942	127.014	92.2434	106.42	175.575
C14:0-carnitine	3631.66	1121.4	3757.02	1133.43	1579.39	1524.33	1146.21	1009.17
C14:0-OH-carnitine	456.058	374.334	356.084	349.456	152.031	129.701	90.2161	126.006
C14:1-carnitine	1923.03	364.127	1902.8	413.595	2558.55	2077.22	786.618	831.98
C14:1-OH-carnitine	511.884	370.025	490.556	373.678	229.066	127.132	142.016	116.547
C16:1-OH-carnitine	258.09	307.384	209.832	348.277	71.934	51.8547		43.5665
C18:0-carnitine	2065.4	2397.46	2020.67	2406.17	714.256	567.547	813.96	626.831
C18:1-carnitine	4513.05	2170.11	4737.06	2209.6	4221.52	3074.61	2186.8	1619.24
C2:0-carnitine	2.29516e+06	888541	2.25045e+06	878492	950358	986060	1.55905e+06	1.52978e+06
C20:0-carnitine	157.904	191.884	114.219	177.168	129.708	81.668	42.941	90.6045
C22:0-Carnitine	86.3035	134.251	43.7154	95.591	29.9942	105.052	287.848
C3:0-Carnitine	119170	55076.1	119214	54022.9	66182.6	64804	80650.5	69779.4
C4:0 DC carnitine	13575.9	7263.7	13594.8	7370.81	6098.18	7237.2	9304.74	10354.7
C4:0-Carnitine	283250	31515.9	281453	30981.3	25922.5	38162.8	99739.9	47391.8
C4:0-OH carnitine	40171.1	9732.44	40163.2	9685.12	8218.8	8937.55	15977.1	16072.2
C5:0-Carnitine	41647.7	9376.33	41477.1	9199.82	16104.7	14341.1	31509.2	23821.5
C5:0-DC/C6:0-OH-Carnitine	1404.35	2714.19	1447.59	2747.9	7201.15	10193.5	10297.4	11960.9
C5:1-Carnitine	1441.74	689.208	1452.3	671.523	669.429	495.586	1132.84	1107.77
C6:0-carnitine	16249.3	137.548	16152.2	123.358	1086.98	1554.44	2654.72	1461.29
C7:0-Carnitine	168.918	20.0281	213.499	21.6893			151.534	41.8899
C8:0-carnitine	881.568	220.018	898.768		718.401	654.343	582.7	410.303
C8:1-carnitine	302.802	27.3408	326.489			74.445	81.6005	44.4374
Carnosine	6327.94	3184.19	6405.79	3320.79	2489.58	3161.94	3350.39	4142.58
Choline	1.45578e+07	1.55205e+07	1.44152e+07	1.5296e+07	7.13167e+06	5.13588e+06	5.21657e+06	5.12542e+06
Citric acid/Isocitric acid	10802.2	9239.01	7223.56	6627.66	26427.6	13533.2	7283.55	16100.1
Citrulline	181302	183837	175335	180599	126184	148977	202776	161615
Creatinine	135411	91392.1	134112	91168.4	111352	135066	121606	114992
Cystathionine	220.588	193.662	229.955	199.519	179.573	236.345	198.323	350.227
Cysteine	1.52408	2.3205	22.9587	39.301	37.6692	9.79862	5.54396	26.316
Cystine	130.58	38.3562	130.208	33.7067	21.4455	33.3813	27.1147	50.012
Deoxyadenosine	1527.24	845.308	885.379	1277.19	513.198	733.158	644.849	605.654
Dopamine	2730.61	2470.72	2693.56	2466.1	2779.1	2873.8	2583.34	2590.48
Ethanolamine	62941.8	66958.7	61681.7	65837.5	30675	17019.1	22682.2	22532.7
Fructose/Glucose/Galactose	218353	105387	215404	104180	195169	224852	194120	208065
Glucoronate	673.536	494.023	502.629	437.441	1090.68	1862.11	1010.18	2351.11
Glutamic acid	142553	129690	137664	127119	30564.6	22439.3	35042.8	28191.8
Glutamine	463717	577699	455821	572956	578432	631996	557978	516641
Oxalalic Acid	11796.5	5680.72	11295.2	5411.06	10172.8	12155.8	10364	10682.4
Glycerophosphocholine	2.89745e+06	2.41123e+06	2.85605e+06	2.39588e+06	9.29667e+06	5.4772e+06	5.7174e+06	4.42291e+06
Glycine	235.85	298.512	258.682	307.999	157.323	173.644	173.505	160.752
Guanosine	473.703	643.788	192.488	521.623	759.224	733.693	653.364	562.818
hippuric acid	512.803	297.874	435.693	279.773	675.587	989.302	564.741	673.889
Histidine	813589	730594	798589	686833	668538	679194	761283	717552
Homocitrulline	1192.9	925.019	1112.49	804.091	692.997	808.103	764.482	1133.17
Homocysteic Acid	902.209	1260.43	784.134	1479.5	655.027	614.332	1189.48	770.536
Homocysteine	5425.54	5134.77	5343.28	5025.61	5745.22	5610.99	5079.4	5621.54
Homocystine	2.78462	7.06268	33.3949		11.652	0.487979		28.6345
Malonic acid	29880	19020.7	29786.5	19735.7	11302.4	17820.9	16214.6	17319.8
Hypoxanthine	3.46557		21.8542	4.06667	2.32458	3.02044		19.5787
Imidazole	776.746	1283.2	933.65	1238.64	735.391	563.071	1096.68	672.894
Imidazoleacetic acid	5168.61	6207.53	5301.97	5934.43	5926.53	5121.41	5520.22	4635
Indacan Indoxyl Glucoronide	43627.5	3108.24	42648.9	3023.63	195.086	151.275	72.8634	169.789
indole	281.282	664.54	248.68	660.973	555.733	418.406	464.337	398.806
indole-3-acetic acid	12913	13206.6	12740.8	13153	17835.6	19179.6	18496.4	17964.1
indoxyl sulfate	53.4128	590.549	48.6256	657.399	200.222	161.341	285.864	520.56
Inosine	365.696	489.059	394.601	415.356	837.576	599.391	488.759	768.126
Inositol	444.854	610.913	444.827	603.636	347.04	272.782	413.33	405.545
Isocitric acid	1539.82	1554.62	1357.52	1211.72	1565.87	1102.95	1398.15	1294.66
Isoleucine	106260	142674	104603	139940	100410	83367.1	130020	105722
Isopentenyl pyrophosphate	64.8672	47.3001	58.0627	42.3375	2.55126	36.3043	24.3449	54.1029
Kynurenic acid	321.413	461.022	391.693	488.557	199.876	301.857	554.945	597.952
Kynurenine	7653.12	6115.92	7579.73	5999.09	5460.4	5113.52	5431.2	4659.05
Lactic acid	25102.1	27488.7	24370.9	27164.7	17558.1	15512.1	22176.3	20870.2
Leucine	4090.86	4786	4011.25	4721.3	4556.67	3605.36	5967.38	4783.28
Hydroxyglutaric acid	3088.41	2262.32	2786.63	2007.33	1638.73	1373.68	1726.27	2072.76
Lipoamide	5898.99	8434.23	4773.23	2164.77	4228.21	3598.82	3326.72	2753.41
Malic acid	2342.1	2365.81	1106.3	1135.69	1383.59	1322.71	1033.43	1704.54
NMMA	4569.91	4529.28	2231.98	4401.47	4139.83	4008.44	3383.99	4164.66
Sorbose	3628.87	1776.4	3611.42	1729.2	3269.23	3795.54	3377.03	3491.72
Lysine	1.02102e+06	1.3804e+06	1.00356e+06	1.36558e+06	1.01467e+06	804359	1.07993e+06	751631
Melatonin	894.497	89.8278	817.339	103.38	82.7986	111.653	356.631	140.877
Metanephrine	1376.4	1262.5	1294.15	1325.67	646.574	970.937	1377.89	1073.9
Methionine	19981.6	134360	19730	133473	104007	102979	129832	107738
Methylguanosines	3757.78	2461.04	3850.13	2508.39	2912.97	2781.51	2658.81	3204.3
Succinic acid	14830.8	8150.68	14513.5	8395.03	6516.45	8228.23	8929.95	7372.35
Metionine-sulfoxide	32705	12482.1	33195.6	12529.6	5640.07	3396.63	2585.15	2088.95
Mevalonic acid	3088.41	2262.32	2786.63	2007.33	1638.73	1373.68	1726.27	2072.76
N1-Methylnicotinamide	10162.1	2861.61	10326.4	2910.81	54809.5	52829.9	61031.2	76577.6
N6-acetyllysine	440.88	764.02	366.606	693.597	711.481	741.932	684.501	683.946
N-Acetyl putrescine	1992.32	1722.77	2037.22	1644.18	2894.84	3793.43	2708.35	3425.48
N-acetyl putrescine	1915.34	1709.95	1933.84	1650.42	2330.37	3318.56	2455.61	3267.14
N-acetylaspartate	3218.75	2276.01	3331.43	2136.01	2544.29	2539.7	3217.9	2855.96
N-Acetylglutamic acid	195.415	153.174	220.603	199.207	128.118	137.825	255.662	207.434
Ornithine	6585.09	7227.31	6606.66	7139.56	4161.91	2230.19	4432.75	3153.62
Nicotinamide	247461	74896.5	243059	73966.6	67449.5	80043.4	86885.3	97507.9
Norepinephrine	206.425	285.779	104.61	99.3268	6.79653	63.8281	146.48	65.9432
Orotic acid	221.211	175.861	229.441	486.01	549.4	518.82	181.346	552.748
Oxypurinol	5553.49	1750.65	5308.18	1573.59	4317.94	3116.43	4056.46	6567.28
p-cresyl sulfate	159.983	77.3028	177.893	76.728	229.512	55.3971	153.737	312.976
phenyl sulfate	14948.5	5366.54	14668.4	5452.95	2037.79	5837.56	6480.65	7788.49
Phenylalanine	460711	549297	454000	545658	352586	370542	515640	389701
Phenyl-ethylamine	6472.38	3124.11	6832.16	3740.75	5452.12	5137.49	5607.99	5024.68
Phenylpyruvic acid	396.378	674.522	718.617	2600.9	330.631	163.05	1176.89	171.36
Porphobilinogen	658.296	191.926	702.033	404.134	221.138	537.244	227.509	410.44
Prephenic acid	22331.6	10549.1	21619.2	10649	19702.1	22452.7	19820.1	20575.4
Proline	619900	658804	590314	665584	386437	194702	436411	281747
Purine	369.664	434.321	317.811	525.681	259.969	286.718	359.818	238.587
Pyridoxine	10819.3	13033.2	10671.2	11932.8	9168.74	11061.8	10163	11167.7
Ribose	452.776	182.573	406.042	195.09	267.305	309.235	338.107	291.22
Sarcosine	226404	306949	225193	303817	221346	174145	247826	189970
SDMA	4315.96	3512.78	4247.2	3427.82	4258.84	3692.13	3987.9	3950.06
Serine	46207	55251.5	45618.1	54580.3	23737.5	24090.9	26512.5	22298.8
Serotonin	242587	244272	233956	239392	143269	161645	174202	169611
Shikimic acid	6765.57	4032.37	6339.56	4213.26	3149.68	4064.04	3554.64	3652.58
Sorbitol/Mannitol	1138.93	687.314	1168.7	674.206	1191.97	1387.64	1288.56	1203.45
Taurine	4378.84	5722.89	4516.07	5488.43	5285.42	4312.5	6281.53	5266.61
Thiamine	884.119	2855.68	951.755	2894.47	58573.2	66945.3	104968	122614
Threonine	167376	264786	162499	263319	163393	117843	172919	128453
TMAO	5054.63	1004.18	4462.11	662.531	18247.9	28614.9	25726.1	73039.6
Trans-4-hydroxyproline	5267.51	3470.77	5209.14	3248.07	2563.15	2676.71	2539.9	2803.38
trans-cis Aconitic acid	6765.57	4032.37	6339.56	4213.26	3149.68	4064.04	3554.64	3652.58
Tryptophan	176956	441314	170756	433281	382566	304109	370680	278746
Tyrosine	141295	225910	140343	221788	125916	120034	250200	130319
Urea	128171	135601	126543	136973	127622	127630	141019	159299
Ureidopropionate	7204.44	4970.92	6662.51	4997.25	5209	4895.29	6271.27	5884.2
Uric acid	477.221	144419	472.12	146714	72549.2	87875	107107	91038.7
Uridine	604.795	1181.66	574.14	1244.08	1127.75	1021.36	1624.74	820.872
Valine	235386	383800	233513	379006	279961	180055	281044	205914
Vanillic acid	61.8747	987.411	8.30474	1108.5	783.712	719.668	835.728	772.861
Xanthine	660.227	212.584	715.293	217.328	613.581	353.502	414.536	769.648

## Sheet:  DataSetAminoacid Analysi Quant
Metabolite (mM)	[Z11]FVB_WT	[Z12]FVB_WT	[Z111]FVB_WT	[Z112]FFVB_WT	[Z13]OCT1_2_KO	[Z14]OCT1_2_KO	[Z15]OCT1_2_KO	[Z16]OCT1_2_KO
Serotonin	0.0041275	13.9949	0.00353185	13.8818	21.3857	24.3348	32.4145	34.5303
Urea	9112.44	10647.6	9156.55	11103.9	9748.65	9711.56	11662.2	14915.5
Tryptophan	47.7866	128.307	47.858	127.73	113.426	91.1902	107.504	80.3448
Creatinine	8.52465	6.08342	8.53716	6.05976	6.90823	8.38928	7.73854	7.73458
Phenylalanine	180.45	215.759	178.459	214.21	122.538	105.341	137.146	106.252
Leucine	267.631	349.171	264.446	348.02	182.733	135.474	224.986	181.067
Isoleucine	145.823	218.344	144.655	216.379	84.4648	65.7103	102.829	83.9483
Methionine	10.6141	79.3236	10.7464	80.4698	54.077	53.7655	73.2166	58.8934
Tyrosine	100.019	148.173	100.342	146.742	88.4504	81.3049	182.849	90.9111
Gamma-aminobutyric acid	0.52538	0.311474	0.627456	0.253712	0.24647	0.276991	0.269053	0.175815
Ethanolamine	109.479	107.321	109.921	107.564	43.6138	27.4923	35.7069	37.4106
Valine	314.843	434.054	317.94	433.109	338.423	228.888	350.751	282.221
Taurine	229.43	299.851	236.62	287.567	276.93	225.954	329.121	275.945
Proline	180.476	276.215	178.516	274.525	120.516	104.713	177.12	145
Beta-alanine	1.00228	1.68727	1.38345	2.36052	1.02939	1.00379	1.09806	0.923768
Trans-4-hydroxyproline	3.09282	1.80378	3.10836	1.69758	1.38499	1.49851	1.43658	1.65643
Alanine	580.628	734.671	583.551	733.46	559.772	442.272	649.715	499.968
Glycine	279.613	399.403	334.421	324.282	201.016	199.126	218.805	209.561
Threonine	274.943	370.855	272.834	382.061	278.779	211.352	286.644	224.922
2-Aminoadipic acid	0.788459	1.37734	0.811237	1.3205	2.27359	0.727528	1.64773	0.861158
Metionine-sulfoxide	6.43535	2.72978	6.69763	2.79823	1.08628	0.656915	0.540032	0.422991
Glutamine	454.913	527.669	449.922	521.965	673.609	708.693	620.689	555.504
Homocitrulline	2.00024	1.54037	1.93423	1.36629	1.96755	2.03354	1.7851	2.71763
Serine	258.02	297.058	256.262	292.179	164.639	150.72	173.681	135.35
Asparagine	32.1886	49.8683	33.1536	48.8356	47.8363	31.5697	52.2841	34.8994
Citrulline	73.4367	73.9499	73.6395	74.128	86.542	90.5595	114.378	93.628
Glutamic acid	279.886	260.631	274.155	261.831	72.8681	65.7202	80.5693	81.7416
ADMA	0.935782	0.887735	0.897656	0.935713	0.864894	0.762104	0.876003	0.93514
SDMA	0.129386	0.125683	0.12922	0.125194	0.169754	0.162703	0.158637	0.188188
1-Methylhistidine	2.69213	2.40111	2.65685	2.11833	5.6897	4.84365	4.14173	3.89925
Aspartic acid	24.6255	81.6964	24.9928	81.901	8.8617	4.40826	7.58198	4.22888
Histidine	67.8314	73.372	68.0372	70.0176	76.1279	76.666	86.496	75.7304
Arginine	20.3215	120.175	20.4629	118.951	99.963	101.262	148.589	85.1651
3-Methylhistidine	2.80636	2.64026	2.71067	2.23135	4.34994	3.98312	5.09234	4.43927
Lysine	456.342	583.365	457.679	579.703	374.448	289.131	412.035	288.971
Anserine	1.71363	0.746789	1.70406	0.649739	1.47249	1.56599	1.54191	1.5884
Ornithine	257.842	311.18	255.832	310.079	193.58	99.625	211.883	139.618
Carnosine	1.29304	0.528331	1.29461	0.481832	0.458451	0.628383	0.69036	0.819061
5-Hydroxylysine	0.469	0.286592	0.470084	0.310673	0.211575	0.134415	0.183224	0.184235
Cystathionine	2.54292	2.44246	2.60713	2.47419	2.29915	2.90695	2.90336	4.21112
Cystine	1.73276	0.466638	1.73108	0.466404	0.271219	0.462383	0.379351	0.699643
Argininosuccinic acid	1.18668	2.53217	1.10896	2.45508	1.5947	0.851289	1.54444	1.17285
